# Supplementary material for: Unveiling the early defense response dynamics in grapevines against Plasmopara viticola by single-cell transcriptomics
Source: Genome Biol. 2026 Jan 27;27:43. doi: 10.1186/s13059-025-03904-z (PMC12918531; doi:10.1186/s13059-025-03904-z)
Supplement: Supplementary file 2 — Additional file 2: Tables S1-S11. This file contains all supplementary tables. Table S1 Marker genes identified from cross-species OMGs method and spRNA-seq dataset. Table S2 Genes used to calculate defense response module score. Table S3 Detected RGAs in scRNA dataset from this research. Table S4 List of genes significantly differently expressed along the pseudotime trajectory and gene clusters they belonged. Table S5 Hub genes list of hdWGCNA modules. Table S6 List of genes with GO term Negative regulation of ABA-activated signaling pathway. Table S7 List of genes with GO term Positive regulation of ABA-activated signaling pathway. Table S8 List of genes significantly differently expressed between 0 hpi and 3 hpi in guard cells. Table S9 List of genes with GO term circadian rhythm. Table S10 Primers used in this research. Table S11 Gene name used in [file 13059_2025_3904_MOESM2_ESM.xlsx]

## Sheet: Table S1
Table S1 Marker genes identified from cross-species OMGs method and spRNA-seq dataset
avg_log2FC	p_val_adj	cluster	gene	eggNOG-mapper description
6.52999	0	Epidermis	VITVvi_vCabSauv08_v1.1_Primary000003F.ver1.0.g291150	-
6.51755	0	Epidermis	VITVvi_vCabSauv08_v1.1_Primary000005F.ver1.0.g300640	Belongs to the plant LTP family
6.43911	0	Epidermis	VITVvi_vCabSauv08_v1.1_Primary000035F.ver1.0.g402520	Nonspecific lipid-transfer protein
6.42405	0	Epidermis	VITVvi_vCabSauv08_v1.1_Primary000035F.ver1.0.g402540	Nonspecific lipid-transfer protein
6.26875	0	Epidermis	VITVvi_vCabSauv08_v1.1_Primary000083F.ver1.0.g466490	Belongs to the terpene cyclase mutase family
6.21205	0	Epidermis	VITVvi_vCabSauv08_v1.1_Primary000005F.ver1.0.g297960	UDP-Glycosyltransferase
6.08136	0	Epidermis	VITVvi_vCabSauv08_v1.1_Primary000083F.ver1.0.g466380	-
6.05294	0	Epidermis	VITVvi_vCabSauv08_v1.1_Primary000000F.ver1.0.g259180	cytochrome P450
6.01611	0	Epidermis	VITVvi_vCabSauv08_v1.1_Primary000065F.ver1.0.g446990	BURP domain-containing protein
5.9946	0	Epidermis	VITVvi_vCabSauv08_v1.1_Primary000083F.ver1.0.g466200	Belongs to the terpene cyclase mutase family
5.98521	0	Epidermis	VITVvi_vCabSauv08_v1.1_Primary000054F.ver1.0.g431610	Belongs to the plant LTP family
5.94373	0	Epidermis	VITVvi_vCabSauv08_v1.1_Primary000026F.ver1.0.g378260	-
5.86001	0	Epidermis	VITVvi_vCabSauv08_v1.1_Primary000083F.ver1.0.g466240	Belongs to the terpene cyclase mutase family
5.81769	0	Epidermis	VITVvi_vCabSauv08_v1.1_Primary000054F.ver1.0.g432330	BEST Arabidopsis thaliana protein match is
5.78533	0	Epidermis	VITVvi_vCabSauv08_v1.1_Primary000203F.ver1.0.g564700	Belongs to the 'GDSL' lipolytic enzyme family
5.76342	0	Epidermis	VITVvi_vCabSauv08_v1.1_Primary000000F.ver1.0.g255120	phosphate transporter PHO1 homolog
5.76104	0	Epidermis	VITVvi_vCabSauv08_v1.1_Primary000035F.ver1.0.g402580	Nonspecific lipid-transfer protein
5.72661	0	Epidermis	VITVvi_vCabSauv08_v1.1_Primary000043F.ver1.0.g415780	Belongs to the Casparian strip membrane proteins (CASP) family
5.68127	0	Epidermis	VITVvi_vCabSauv08_v1.1_Primary000065F.ver1.0.g446980	monooxygenase
5.6267	0	Epidermis	VITVvi_vCabSauv08_v1.1_Primary000038F.ver1.0.g406520	ethylene-responsive transcription factor
5.60777	0	Epidermis	VITVvi_vCabSauv08_v1.1_Primary000002F.ver1.0.g284080	BEST Arabidopsis thaliana protein match is
5.5909	0	Epidermis	VITVvi_vCabSauv08_v1.1_Primary000085F.ver1.0.g469590	Random slug protein
5.5837	0	Epidermis	VITVvi_vCabSauv08_v1.1_Primary000118F.ver1.0.g509090	LRR receptor-like serine threonine-protein kinase
5.56591	0	Epidermis	VITVvi_vCabSauv08_v1.1_Primary000197F.ver1.0.g560890	Belongs to the Casparian strip membrane proteins (CASP) family
5.56279	0	Epidermis	VITVvi_vCabSauv08_v1.1_Primary000188F.ver1.0.g556770	UPF0481 protein At3g47200-like
5.54104	0	Epidermis	VITVvi_vCabSauv08_v1.1_Primary000051F.ver1.0.g426240	Caffeoylshikimate esterase-like
5.51009	0	Epidermis	VITVvi_vCabSauv08_v1.1_Primary000028F.ver1.0.g385370	Belongs to the 'GDSL' lipolytic enzyme family
5.50868	0	Epidermis	VITVvi_vCabSauv08_v1.1_Primary000114F.ver1.0.g503160	Pathogenesis-related protein Bet v I family
5.48979	0	Epidermis	VITVvi_vCabSauv08_v1.1_Primary000031F.ver1.0.g393320	Strictosidine synthase
5.4393	0	Epidermis	VITVvi_vCabSauv08_v1.1_Primary000110F.ver1.0.g499340	Long-chain fatty alcohol oxidase involved in the omega- oxidation pathway of lipid degradation
5.40634	0	Epidermis	VITVvi_vCabSauv08_v1.1_Primary000002F.ver1.0.g280490	(GMC) oxidoreductase family
5.40199	0	Epidermis	VITVvi_vCabSauv08_v1.1_Primary000022F.ver1.0.g363560	Protein PHYTOCHROME KINASE SUBSTRATE
5.38714	0	Epidermis	VITVvi_vCabSauv08_v1.1_Primary000018F.ver1.0.g349270	Protein of unknown function, DUF538
5.3806	0	Epidermis	VITVvi_vCabSauv08_v1.1_Primary000041F.ver1.0.g412000	cytochrome P450
5.37269	0	Epidermis	VITVvi_vCabSauv08_v1.1_Primary000065F.ver1.0.g445340	3-ketoacyl-coa synthase
5.30897	0	Epidermis	VITVvi_vCabSauv08_v1.1_Haplotig000089F_008.ver1.0.g193870	Quinone oxidoreductase-like protein
5.30461	0	Epidermis	VITVvi_vCabSauv08_v1.1_Primary000005F.ver1.0.g299980	3-ketoacyl-coa synthase
5.29136	0	Epidermis	VITVvi_vCabSauv08_v1.1_Primary000014F.ver1.0.g339450	Belongs to the 'GDSL' lipolytic enzyme family
5.29078	0	Epidermis	VITVvi_vCabSauv08_v1.1_Primary000053F.ver1.0.g429390	Belongs to the ABC transporter superfamily. ABCG family. PDR (TC 3.A.1.205) subfamily
5.27655	0	Epidermis	VITVvi_vCabSauv08_v1.1_Haplotig000066F_003.ver1.0.g177070	squalene
5.27238	0	Epidermis	VITVvi_vCabSauv08_v1.1_Haplotig000004F_076.ver1.0.g050400	Belongs to the aldehyde dehydrogenase family
5.26463	0	Epidermis	VITVvi_vCabSauv08_v1.1_Primary000104F.ver1.0.g494390	Belongs to the iron ascorbate-dependent oxidoreductase family
5.24361	0	Epidermis	VITVvi_vCabSauv08_v1.1_Primary000029F.ver1.0.g386710	-
5.22912	0	Epidermis	VITVvi_vCabSauv08_v1.1_Primary000026F.ver1.0.g375020	transcription factor
5.22006	0	Epidermis	VITVvi_vCabSauv08_v1.1_Primary000035F.ver1.0.g402030	3-ketoacyl-coa synthase
5.21226	0	Epidermis	VITVvi_vCabSauv08_v1.1_Primary000054F.ver1.0.g432340	-
5.19297	0	Epidermis	VITVvi_vCabSauv08_v1.1_Primary000000F.ver1.0.g262600	3-ketoacyl-coa synthase
5.18451	0	Epidermis	VITVvi_vCabSauv08_v1.1_Primary000001F.ver1.0.g271850	-
5.17639	0	Epidermis	VITVvi_vCabSauv08_v1.1_Primary000020F.ver1.0.g356210	Non-specific lipid transfer protein GPI-anchored
5.17534	0	Epidermis	VITVvi_vCabSauv08_v1.1_Haplotig000042F_008.ver1.0.g147470	ECERIFERUM 26-like
5.13067	0	Epidermis	VITVvi_vCabSauv08_v1.1_Haplotig000032F_005.ver1.0.g133200	Acts in the modification of cell walls via demethylesterification of cell wall pectin
5.12495	0	Epidermis	VITVvi_vCabSauv08_v1.1_Primary000216F.ver1.0.g569950	Belongs to the UDP-glycosyltransferase family
5.12364	0	Epidermis	VITVvi_vCabSauv08_v1.1_Primary000295F.ver1.0.g589360	21 kDa protein-like
5.12029	0	Epidermis	VITVvi_vCabSauv08_v1.1_Primary000054F.ver1.0.g430130	homeobox-leucine zipper protein
5.11756	0	Epidermis	VITVvi_vCabSauv08_v1.1_Primary000028F.ver1.0.g383140	Serine threonine-protein kinase
5.11485	0	Epidermis	VITVvi_vCabSauv08_v1.1_Primary000005F.ver1.0.g300950	Protein NRT1 PTR FAMILY
5.10959	0	Epidermis	VITVvi_vCabSauv08_v1.1_Haplotig000147F_001.ver1.0.g230010	Belongs to the peptidase S10 family
5.10675	0	Epidermis	VITVvi_vCabSauv08_v1.1_Primary000060F.ver1.0.g439050	O-acyltransferase (WSD1-like)
5.08146	0	Epidermis	VITVvi_vCabSauv08_v1.1_Primary000000F.ver1.0.g262060	Class I glutamine amidotransferase-like superfamily protein
5.05785	0	Epidermis	VITVvi_vCabSauv08_v1.1_Primary000061F.ver1.0.g442180	3-ketoacyl-coa synthase
5.03034	0	Epidermis	VITVvi_vCabSauv08_v1.1_Haplotig000006F_033.ver1.0.g062110	Plant pleckstrin homology-like region
5.02516	0	Epidermis	VITVvi_vCabSauv08_v1.1_Primary000008F.ver1.0.g318830	Aux IAA proteins are short-lived transcriptional factors that function as repressors of early auxin response genes at low auxin concentrations
4.96632	0	Epidermis	VITVvi_vCabSauv08_v1.1_Primary000157F.ver1.0.g539870	Belongs to the peptidase S10 family
4.96329	0	Epidermis	VITVvi_vCabSauv08_v1.1_Primary000014F.ver1.0.g341330	O-acyltransferase (WSD1-like)
4.9414	0	Epidermis	VITVvi_vCabSauv08_v1.1_Primary000083F.ver1.0.g466300	Belongs to the terpene cyclase mutase family
4.93866	0	Epidermis	VITVvi_vCabSauv08_v1.1_Primary000011F.ver1.0.g332020	BAHD family acyltransferase, clade V
4.93632	0	Epidermis	VITVvi_vCabSauv08_v1.1_Primary000148F.ver1.0.g533740	ABC transporter G family member
4.92565	0	Epidermis	VITVvi_vCabSauv08_v1.1_Primary000007F.ver1.0.g309230	Auxin-induced protein 6B-like
4.9062	0	Epidermis	VITVvi_vCabSauv08_v1.1_Haplotig000004F_076.ver1.0.g049420	hydrolase
4.90146	0	Epidermis	VITVvi_vCabSauv08_v1.1_Haplotig000015F_032.ver1.0.g092460	Removal of H(2)O(2), oxidation of toxic reductants, biosynthesis and degradation of lignin, suberization, auxin catabolism, response to environmental stresses such as wounding, pathogen attack and oxidative stress
4.89879	0	Epidermis	VITVvi_vCabSauv08_v1.1_Haplotig000027F_013.ver1.0.g121170	phospholipase
4.89332	0	Epidermis	VITVvi_vCabSauv08_v1.1_Primary000000F.ver1.0.g261340	Heavy metal-associated isoprenylated plant protein
4.88855	0	Epidermis	VITVvi_vCabSauv08_v1.1_Primary000342F.ver1.0.g598290	Cinnamoyl-CoA reductase
4.79049	0	Epidermis	VITVvi_vCabSauv08_v1.1_Primary000133F.ver1.0.g523470	Belongs to the 'GDSL' lipolytic enzyme family
4.76238	0	Epidermis	VITVvi_vCabSauv08_v1.1_Primary000099F.ver1.0.g488530	Belongs to the cytochrome P450 family
4.7454	0	Epidermis	VITVvi_vCabSauv08_v1.1_Primary000498F.ver1.0.g614380	receptor-like protein kinase
4.74341	0	Epidermis	VITVvi_vCabSauv08_v1.1_Haplotig000004F_076.ver1.0.g047930	auxin-induced protein
4.74204	0	Epidermis	VITVvi_vCabSauv08_v1.1_Primary000137F.ver1.0.g525140	Flowering-promoting factor 1-like protein
4.72188	0	Epidermis	VITVvi_vCabSauv08_v1.1_Primary000153F.ver1.0.g536210	Alpha/beta hydrolase family
4.70863	0	Epidermis	VITVvi_vCabSauv08_v1.1_Primary000028F.ver1.0.g383110	G-type lectin S-receptor-like serine threonine-protein kinase
4.70707	0	Epidermis	VITVvi_vCabSauv08_v1.1_Primary000002F.ver1.0.g282570	hydrolase, alpha beta fold family
4.69933	0	Epidermis	VITVvi_vCabSauv08_v1.1_Primary000114F.ver1.0.g503900	-
4.69452	0	Epidermis	VITVvi_vCabSauv08_v1.1_Primary000099F.ver1.0.g488520	Belongs to the cytochrome P450 family
4.66177	0	Epidermis	VITVvi_vCabSauv08_v1.1_Primary000001F.ver1.0.g265870	Glycerol-3-phosphate dehydrogenase NAD
4.65979	0	Epidermis	VITVvi_vCabSauv08_v1.1_Primary000060F.ver1.0.g437350	glycerol-3-phosphate acyltransferase
4.65452	0	Epidermis	VITVvi_vCabSauv08_v1.1_Primary000088F.ver1.0.g475340	Serine threonine-protein kinase-like protein
4.63019	0	Epidermis	VITVvi_vCabSauv08_v1.1_Primary000086F.ver1.0.g472540	Belongs to the 'GDSL' lipolytic enzyme family
4.61632	0	Epidermis	VITVvi_vCabSauv08_v1.1_Primary000053F.ver1.0.g429810	Belongs to the cytochrome P450 family
4.59819	0	Epidermis	VITVvi_vCabSauv08_v1.1_Primary000027F.ver1.0.g381130	DNA-damage-repair toleration protein
4.53933	0	Epidermis	VITVvi_vCabSauv08_v1.1_Primary000060F.ver1.0.g438380	BEST Arabidopsis thaliana protein match is
4.5381	0	Epidermis	VITVvi_vCabSauv08_v1.1_Primary000116F.ver1.0.g506100	alpha-dioxygenase
4.53238	0	Epidermis	VITVvi_vCabSauv08_v1.1_Primary000002F.ver1.0.g275990	ABC transporter B family member
4.51512	0	Epidermis	VITVvi_vCabSauv08_v1.1_Primary000079F.ver1.0.g460530	Belongs to the plant LTP family
4.5076	0	Epidermis	VITVvi_vCabSauv08_v1.1_Primary000161F.ver1.0.g541640	hydrolase
4.50034	0	Epidermis	VITVvi_vCabSauv08_v1.1_Primary000084F.ver1.0.g467660	Belongs to the peroxidase family. Classical plant (class III) peroxidase subfamily
4.49538	0	Epidermis	VITVvi_vCabSauv08_v1.1_Primary000003F.ver1.0.g290450	Belongs to the peroxidase family. Classical plant (class III) peroxidase subfamily
4.48581	0	Epidermis	VITVvi_vCabSauv08_v1.1_Primary000001F.ver1.0.g274480	-
4.4836	0	Epidermis	VITVvi_vCabSauv08_v1.1_Primary000026F.ver1.0.g376440	Type I inositol 1,4,5-trisphosphate 5-phosphatase CVP2-like
4.44485	0	Epidermis	VITVvi_vCabSauv08_v1.1_Primary000002F.ver1.0.g281750	cytochrome P450
4.42672	0	Epidermis	VITVvi_vCabSauv08_v1.1_Primary000014F.ver1.0.g338760	homeobox-leucine zipper protein
4.36939	0	Epidermis	VITVvi_vCabSauv08_v1.1_Haplotig000006F_033.ver1.0.g061650	3-ketoacyl-coa synthase
4.36672	0	Epidermis	VITVvi_vCabSauv08_v1.1_Primary000140F.ver1.0.g527910	Long-chain fatty alcohol oxidase involved in the omega- oxidation pathway of lipid degradation
4.33236	0	Epidermis	VITVvi_vCabSauv08_v1.1_Primary000454F.ver1.0.g610640	receptor-like protein kinase
4.33145	0	Epidermis	VITVvi_vCabSauv08_v1.1_Haplotig000004F_076.ver1.0.g049730	carboxyl
4.31258	0	Epidermis	VITVvi_vCabSauv08_v1.1_Primary000010F.ver1.0.g326290	Cotton fibre expressed protein
4.29081	0	Epidermis	VITVvi_vCabSauv08_v1.1_Haplotig000089F_008.ver1.0.g194160	Carboxylesterase
4.28569	0	Epidermis	VITVvi_vCabSauv08_v1.1_Primary000117F.ver1.0.g507490	ABC transporter G family member
4.25909	0	Epidermis	VITVvi_vCabSauv08_v1.1_Primary000003F.ver1.0.g287070	subtilisin-like protease
4.2391	0	Epidermis	VITVvi_vCabSauv08_v1.1_Primary000026F.ver1.0.g375280	Myb-related protein
4.20721	0	Epidermis	VITVvi_vCabSauv08_v1.1_Primary000028F.ver1.0.g383100	G-type lectin S-receptor-like serine threonine-protein kinase
4.17512	0	Epidermis	VITVvi_vCabSauv08_v1.1_Primary000041F.ver1.0.g413580	LRR receptor-like serine threonine-protein kinase
4.1683	0	Epidermis	VITVvi_vCabSauv08_v1.1_Primary000295F.ver1.0.g589320	21 kDa protein-like
4.12599	0	Epidermis	VITVvi_vCabSauv08_v1.1_Primary000002F.ver1.0.g274980	Belongs to the cytochrome P450 family
4.12218	0	Epidermis	VITVvi_vCabSauv08_v1.1_Primary000126F.ver1.0.g516350	Zinc finger (C3HC4-type RING finger) family protein
4.11476	0	Epidermis	VITVvi_vCabSauv08_v1.1_Haplotig000006F_033.ver1.0.g061500	Aux IAA proteins are short-lived transcriptional factors that function as repressors of early auxin response genes at low auxin concentrations
4.1081	0	Epidermis	VITVvi_vCabSauv08_v1.1_Primary000448F.ver1.0.g610140	receptor-like protein kinase
4.10281	0	Epidermis	VITVvi_vCabSauv08_v1.1_Primary000041F.ver1.0.g413060	belongs to the protein kinase superfamily
4.09058	0	Epidermis	VITVvi_vCabSauv08_v1.1_Primary000010F.ver1.0.g327610	Belongs to the ABC transporter superfamily. ABCG family. PDR (TC 3.A.1.205) subfamily
4.05851	0	Epidermis	VITVvi_vCabSauv08_v1.1_Primary000126F.ver1.0.g516680	Catalyzes xyloglucan endohydrolysis (XEH) and or endotransglycosylation (XET). Cleaves and religates xyloglucan polymers, an essential constituent of the primary cell wall, and thereby participates in cell wall construction of growing tissues
4.04588	0	Epidermis	VITVvi_vCabSauv08_v1.1_Primary000003F.ver1.0.g291090	Signal peptidase complex subunit
4.04335	0	Epidermis	VITVvi_vCabSauv08_v1.1_Primary000010F.ver1.0.g329140	Heptahelical transmembrane protein
4.02482	0	Epidermis	VITVvi_vCabSauv08_v1.1_Primary000060F.ver1.0.g439710	cytochrome P450
4.02348	0	Epidermis	VITVvi_vCabSauv08_v1.1_Primary000025F.ver1.0.g372390	-
3.98539	0	Epidermis	VITVvi_vCabSauv08_v1.1_Primary000001F.ver1.0.g270670	Belongs to the short-chain dehydrogenases reductases (SDR) family
3.97168	0	Epidermis	VITVvi_vCabSauv08_v1.1_Primary000008F.ver1.0.g314360	glycerol-3-phosphate acyltransferase
3.95595	0	Epidermis	VITVvi_vCabSauv08_v1.1_Haplotig000042F_024.ver1.0.g148610	Aux IAA proteins are short-lived transcriptional factors that function as repressors of early auxin response genes at low auxin concentrations
3.94857	0	Epidermis	VITVvi_vCabSauv08_v1.1_Primary000358F.ver1.0.g600400	Belongs to the glutathione peroxidase family
3.92072	0	Epidermis	VITVvi_vCabSauv08_v1.1_Primary000008F.ver1.0.g315290	Phosphate-induced protein 1 conserved region
3.91747	0	Epidermis	VITVvi_vCabSauv08_v1.1_Primary000005F.ver1.0.g296350	Protein ENHANCED DISEASE RESISTANCE
3.87746	0	Epidermis	VITVvi_vCabSauv08_v1.1_Haplotig000201F_016.ver1.0.g241320	Cysteine-rich receptor-like protein kinase
3.84789	0	Epidermis	VITVvi_vCabSauv08_v1.1_Primary000114F.ver1.0.g502650	-
3.83532	0	Epidermis	VITVvi_vCabSauv08_v1.1_Primary000182F.ver1.0.g554120	Transcription factor JUNGBRUNNEN 1-like
3.82798	0	Epidermis	VITVvi_vCabSauv08_v1.1_Primary000021F.ver1.0.g358650	LRR receptor-like serine threonine-protein kinase
3.81528	0	Epidermis	VITVvi_vCabSauv08_v1.1_Primary000025F.ver1.0.g373610	Belongs to the peptidase S10 family
3.81374	0	Epidermis	VITVvi_vCabSauv08_v1.1_Primary000002F.ver1.0.g283320	Belongs to the glycosyltransferase 2 family
3.78767	0	Epidermis	VITVvi_vCabSauv08_v1.1_Primary000020F.ver1.0.g357770	Protein NRT1 PTR FAMILY
3.78742	0	Epidermis	VITVvi_vCabSauv08_v1.1_Primary000067F.ver1.0.g450570	Belongs to the OSBP family
3.7761	0	Epidermis	VITVvi_vCabSauv08_v1.1_Primary000003F.ver1.0.g291440	Belongs to the glycosyl hydrolase 5 (cellulase A) family
3.76825	0	Epidermis	VITVvi_vCabSauv08_v1.1_Primary000029F.ver1.0.g386700	ABC transporter G family member
3.75185	0	Epidermis	VITVvi_vCabSauv08_v1.1_Haplotig000277F_001.ver1.0.g245880	receptor-like protein kinase
3.74792	0	Epidermis	VITVvi_vCabSauv08_v1.1_Primary000028F.ver1.0.g383080	G-type lectin S-receptor-like serine threonine-protein kinase
3.69347	0	Epidermis	VITVvi_vCabSauv08_v1.1_Primary000169F.ver1.0.g547090	Protein of unknown function (DUF3339)
3.64155	0	Epidermis	VITVvi_vCabSauv08_v1.1_Haplotig000030F_012.ver1.0.g130510	Belongs to the cytochrome P450 family
3.63273	0	Epidermis	VITVvi_vCabSauv08_v1.1_Primary000001F.ver1.0.g271280	-
3.59086	0	Epidermis	VITVvi_vCabSauv08_v1.1_Haplotig000001F_068.ver1.0.g020010	Glucomannan 4-beta-mannosyltransferase
3.58845	0	Epidermis	VITVvi_vCabSauv08_v1.1_Primary000031F.ver1.0.g394340	Belongs to the peptidase S10 family
3.57529	0	Epidermis	VITVvi_vCabSauv08_v1.1_Primary000060F.ver1.0.g439880	3-ketoacyl-coa synthase
3.55853	0	Epidermis	VITVvi_vCabSauv08_v1.1_Primary000001F.ver1.0.g274690	Wound-induced protein
3.5475	0	Epidermis	VITVvi_vCabSauv08_v1.1_Primary000126F.ver1.0.g516670	EPIDERMAL PATTERNING FACTOR-like protein
3.51227	0	Epidermis	VITVvi_vCabSauv08_v1.1_Haplotig000277F_001.ver1.0.g246120	receptor-like protein kinase
3.50411	0	Epidermis	VITVvi_vCabSauv08_v1.1_Primary000169F.ver1.0.g547080	Protein of unknown function (DUF3339)
3.50189	0	Epidermis	VITVvi_vCabSauv08_v1.1_Primary000028F.ver1.0.g383070	G-type lectin S-receptor-like serine threonine-protein kinase
3.50093	0	Epidermis	VITVvi_vCabSauv08_v1.1_Primary000022F.ver1.0.g361170	RING-H2 finger protein
3.48733	0	Epidermis	VITVvi_vCabSauv08_v1.1_Primary000002F.ver1.0.g274970	Belongs to the cytochrome P450 family
3.43252	0	Epidermis	VITVvi_vCabSauv08_v1.1_Primary000011F.ver1.0.g329840	Catalyzes the third of the four reactions of the long- chain fatty acids elongation cycle. This endoplasmic reticulum- bound enzymatic process, allows the addition of two carbons to the chain of long- and very long-chain fatty acids VLCFAs per cycle. This enzyme catalyzes the dehydration of the 3-hydroxyacyl-CoA intermediate into trans-2,3-enoyl-CoA, within each cycle of fatty acid elongation. Th…
3.42946	0	Epidermis	VITVvi_vCabSauv08_v1.1_Primary000448F.ver1.0.g610130	receptor-like protein kinase
3.41186	0	Epidermis	VITVvi_vCabSauv08_v1.1_Primary000002F.ver1.0.g281740	Plasma membrane ATPase
3.36436	0	Epidermis	VITVvi_vCabSauv08_v1.1_Primary000203F.ver1.0.g564590	receptor-like serine threonine-protein kinase
3.35736	0	Epidermis	VITVvi_vCabSauv08_v1.1_Primary000001F.ver1.0.g271210	Protein ALUMINUM SENSITIVE
3.34459	0	Epidermis	VITVvi_vCabSauv08_v1.1_Primary000002F.ver1.0.g279830	-
3.31508	0	Epidermis	VITVvi_vCabSauv08_v1.1_Primary000009F.ver1.0.g321360	Gibberellin-regulated protein
3.29008	0	Epidermis	VITVvi_vCabSauv08_v1.1_Primary000024F.ver1.0.g370750	Pathogen-related
3.28224	0	Epidermis	VITVvi_vCabSauv08_v1.1_Primary000065F.ver1.0.g447030	BURP domain-containing protein
3.28143	0	Epidermis	VITVvi_vCabSauv08_v1.1_Primary000065F.ver1.0.g447120	BURP domain-containing protein
3.28071	0	Epidermis	VITVvi_vCabSauv08_v1.1_Primary000454F.ver1.0.g610630	receptor-like protein kinase
3.27975	0	Epidermis	VITVvi_vCabSauv08_v1.1_Primary000000F.ver1.0.g262520	CLAVATA3 ESR (CLE)-related protein
3.22738	0	Epidermis	VITVvi_vCabSauv08_v1.1_Primary000008F.ver1.0.g315120	-
3.22732	0	Epidermis	VITVvi_vCabSauv08_v1.1_Primary000054F.ver1.0.g429850	Cysteine-rich receptor-like protein kinase
3.19904	0	Epidermis	VITVvi_vCabSauv08_v1.1_Primary000000F.ver1.0.g258400	BEST Arabidopsis thaliana protein match is Protein of
3.18711	0	Epidermis	VITVvi_vCabSauv08_v1.1_Haplotig000001F_068.ver1.0.g020160	Plant protein of unknown function (DUF868)
3.18071	0	Epidermis	VITVvi_vCabSauv08_v1.1_Haplotig000121F_006.ver1.0.g216620	Belongs to the protein kinase superfamily. Ser Thr protein kinase family
3.17281	0	Epidermis	VITVvi_vCabSauv08_v1.1_Haplotig000081F_014.ver1.0.g185850	May act as a component of the auxin efflux carrier
3.17047	0	Epidermis	VITVvi_vCabSauv08_v1.1_Primary000054F.ver1.0.g431270	transposition, RNA-mediated
3.16652	0	Epidermis	VITVvi_vCabSauv08_v1.1_Primary000171F.ver1.0.g548600	Glycine-rich cell wall structural
3.16362	0	Epidermis	VITVvi_vCabSauv08_v1.1_Primary000010F.ver1.0.g324680	Belongs to the glycosyl hydrolase 17 family
3.16013	0	Epidermis	VITVvi_vCabSauv08_v1.1_Primary000237F.ver1.0.g576030	Belongs to the sterol desaturase family
3.1125	0	Epidermis	VITVvi_vCabSauv08_v1.1_Primary000295F.ver1.0.g589330	21 kDa protein-like
3.09892	0	Epidermis	VITVvi_vCabSauv08_v1.1_Primary000182F.ver1.0.g554130	Transcription factor JUNGBRUNNEN 1-like
3.08598	0	Epidermis	VITVvi_vCabSauv08_v1.1_Haplotig000023F_025.ver1.0.g113110	Galactinol--sucrose galactosyltransferase
3.04456	0	Epidermis	VITVvi_vCabSauv08_v1.1_Primary000027F.ver1.0.g381120	Beta-L-arabinofuranosidase, GH127
3.03931	0	Epidermis	VITVvi_vCabSauv08_v1.1_Primary000022F.ver1.0.g363410	Gibberellin-regulated protein
2.9907	0	Epidermis	VITVvi_vCabSauv08_v1.1_Haplotig000030F_012.ver1.0.g130860	inactive protein kinase
2.9797	0	Epidermis	VITVvi_vCabSauv08_v1.1_Primary000009F.ver1.0.g320710	2-oxoisovalerate dehydrogenase subunit alpha
2.95621	0	Epidermis	VITVvi_vCabSauv08_v1.1_Haplotig000080F_010.ver1.0.g184760	DNA-damage-repair toleration protein
2.91819	0	Epidermis	VITVvi_vCabSauv08_v1.1_Primary000008F.ver1.0.g318820	Aux IAA proteins are short-lived transcriptional factors that function as repressors of early auxin response genes at low auxin concentrations
2.90589	0	Epidermis	VITVvi_vCabSauv08_v1.1_Primary000008F.ver1.0.g314580	WRKY Transcription Factor
2.89866	0	Epidermis	VITVvi_vCabSauv08_v1.1_Primary000197F.ver1.0.g560950	Catalyzes xyloglucan endohydrolysis (XEH) and or endotransglycosylation (XET). Cleaves and religates xyloglucan polymers, an essential constituent of the primary cell wall, and thereby participates in cell wall construction of growing tissues
2.89799	0	Epidermis	VITVvi_vCabSauv08_v1.1_Primary000110F.ver1.0.g499020	Cysteine-rich receptor-like protein kinase
2.8602	0	Epidermis	VITVvi_vCabSauv08_v1.1_Primary000000F.ver1.0.g260870	MLP-like protein
2.85637	0	Epidermis	VITVvi_vCabSauv08_v1.1_Primary000031F.ver1.0.g393800	Disease resistance protein
2.84579	0	Epidermis	VITVvi_vCabSauv08_v1.1_Primary000002F.ver1.0.g284590	Late embryogenesis abundant protein
2.74491	0	Epidermis	VITVvi_vCabSauv08_v1.1_Primary000041F.ver1.0.g412310	cytochrome P450
2.73111	0	Epidermis	VITVvi_vCabSauv08_v1.1_Primary000007F.ver1.0.g312100	DNA repair and recombination protein
2.72269	0	Epidermis	VITVvi_vCabSauv08_v1.1_Primary000009F.ver1.0.g320510	-
2.70319	0	Epidermis	VITVvi_vCabSauv08_v1.1_Primary000203F.ver1.0.g564730	Protein CHUP1, chloroplastic-like
2.67071	0	Epidermis	VITVvi_vCabSauv08_v1.1_Primary000009F.ver1.0.g320500	-
2.6696	0	Epidermis	VITVvi_vCabSauv08_v1.1_Haplotig000147F_001.ver1.0.g229820	Phytosulfokines
2.66583	0	Epidermis	VITVvi_vCabSauv08_v1.1_Primary000139F.ver1.0.g526440	The H protein shuttles the methylamine group of glycine from the P protein to the T protein
2.66017	0	Epidermis	VITVvi_vCabSauv08_v1.1_Primary000041F.ver1.0.g412660	Inositol-3-phosphate synthase
2.6411	0	Epidermis	VITVvi_vCabSauv08_v1.1_Primary000025F.ver1.0.g373810	spermidine hydroxycinnamoyl
2.62348	0	Epidermis	VITVvi_vCabSauv08_v1.1_Primary000060F.ver1.0.g437660	RING-H2 finger protein
2.61981	0	Epidermis	VITVvi_vCabSauv08_v1.1_Primary000010F.ver1.0.g323300	Sucrose-cleaving enzyme that provides UDP-glucose and fructose for various metabolic pathways
2.61587	0	Epidermis	VITVvi_vCabSauv08_v1.1_Primary000029F.ver1.0.g387080	Belongs to the short-chain dehydrogenases reductases (SDR) family
2.61375	0	Epidermis	VITVvi_vCabSauv08_v1.1_Primary000126F.ver1.0.g517530	Removal of H(2)O(2), oxidation of toxic reductants, biosynthesis and degradation of lignin, suberization, auxin catabolism, response to environmental stresses such as wounding, pathogen attack and oxidative stress
2.60247	0	Epidermis	VITVvi_vCabSauv08_v1.1_Primary000028F.ver1.0.g385160	homeobox-leucine zipper protein
2.57131	0	Epidermis	VITVvi_vCabSauv08_v1.1_Primary000039F.ver1.0.g408930	EXORDIUM-like 2
2.51999	0	Epidermis	VITVvi_vCabSauv08_v1.1_Primary000009F.ver1.0.g319740	-
2.50917	0	Epidermis	VITVvi_vCabSauv08_v1.1_Primary000130F.ver1.0.g519690	pectinesterase
2.45155	0	Epidermis	VITVvi_vCabSauv08_v1.1_Primary000009F.ver1.0.g319730	-
2.41274	0	Epidermis	VITVvi_vCabSauv08_v1.1_Primary000026F.ver1.0.g377290	Belongs to the Casparian strip membrane proteins (CASP) family
2.38234	0	Epidermis	VITVvi_vCabSauv08_v1.1_Primary000007F.ver1.0.g311490	cytochrome P450
2.37792	0	Epidermis	VITVvi_vCabSauv08_v1.1_Primary000028F.ver1.0.g383910	glycine-rich protein
2.31291	0	Epidermis	VITVvi_vCabSauv08_v1.1_Primary000130F.ver1.0.g521080	receptor-like protein kinase
2.28965	0	Epidermis	VITVvi_vCabSauv08_v1.1_Primary000029F.ver1.0.g388040	serine threonine-protein kinase
2.28835	0	Epidermis	VITVvi_vCabSauv08_v1.1_Primary000007F.ver1.0.g307700	-
2.2647	0	Epidermis	VITVvi_vCabSauv08_v1.1_Primary000093F.ver1.0.g480740	-
2.15026	0	Epidermis	VITVvi_vCabSauv08_v1.1_Primary000448F.ver1.0.g610100	receptor-like protein kinase
2.12505	0	Epidermis	VITVvi_vCabSauv08_v1.1_Haplotig000032F_005.ver1.0.g133000	Leucine-rich repeat receptor-like protein kinase
2.11178	0	Epidermis	VITVvi_vCabSauv08_v1.1_Primary000054F.ver1.0.g430720	Catalyzes the conversion of hemimercaptal, formed from methylglyoxal and glutathione, to S-lactoylglutathione
2.11002	0	Epidermis	VITVvi_vCabSauv08_v1.1_Primary000029F.ver1.0.g389080	F-Box protein
2.09644	0	Epidermis	VITVvi_vCabSauv08_v1.1_Primary000007F.ver1.0.g311830	CDPK-related kinase
2.09345	0	Epidermis	VITVvi_vCabSauv08_v1.1_Primary000014F.ver1.0.g336360	Subtilisin-like protease
2.08974	0	Epidermis	VITVvi_vCabSauv08_v1.1_Primary000001F.ver1.0.g269380	copper transporter
2.07505	0	Epidermis	VITVvi_vCabSauv08_v1.1_Primary000026F.ver1.0.g377020	RING-H2 finger protein
2.06728	0	Epidermis	VITVvi_vCabSauv08_v1.1_Primary000000F.ver1.0.g261710	fructose-bisphosphate aldolase
2.05276	0	Epidermis	VITVvi_vCabSauv08_v1.1_Haplotig000019F_015.ver1.0.g100530	UDP-glucuronate 4-epimerase
2.01607	0	Epidermis	VITVvi_vCabSauv08_v1.1_Primary000107F.ver1.0.g497440	protein trichome birefringence-like
1.98353	0	Epidermis	VITVvi_vCabSauv08_v1.1_Haplotig000089F_008.ver1.0.g193390	inactive purple acid phosphatase
1.96294	0	Epidermis	VITVvi_vCabSauv08_v1.1_Primary000000F.ver1.0.g263710	BEST Arabidopsis thaliana protein match is Protein of
1.92727	0	Epidermis	VITVvi_vCabSauv08_v1.1_Primary000026F.ver1.0.g377940	tissue development
1.90047	0	Epidermis	VITVvi_vCabSauv08_v1.1_Primary000161F.ver1.0.g542090	Nudix hydrolase
1.89623	0	Epidermis	VITVvi_vCabSauv08_v1.1_Primary000034F.ver1.0.g399110	Abscisic stress-ripening protein
1.88518	0	Epidermis	VITVvi_vCabSauv08_v1.1_Haplotig000013F_015.ver1.0.g085590	Non-specific lipid transfer protein GPI-anchored
1.84606	0	Epidermis	VITVvi_vCabSauv08_v1.1_Haplotig000053F_020.ver1.0.g162400	Performs the first committed step in the biosynthesis of isoprene-containing compounds such as sterols and terpenoids
1.84336	0	Epidermis	VITVvi_vCabSauv08_v1.1_Primary000000F.ver1.0.g263820	glutamine synthetase
1.83112	0	Epidermis	VITVvi_vCabSauv08_v1.1_Primary000060F.ver1.0.g437340	Belongs to the MIP aquaporin (TC 1.A.8) family
1.76129	0	Epidermis	VITVvi_vCabSauv08_v1.1_Primary000203F.ver1.0.g565020	malic enzyme
1.7516	0	Epidermis	VITVvi_vCabSauv08_v1.1_Haplotig000027F_013.ver1.0.g120880	-
1.71796	0	Epidermis	VITVvi_vCabSauv08_v1.1_Haplotig000001F_068.ver1.0.g020250	isoform X1
1.68161	0	Epidermis	VITVvi_vCabSauv08_v1.1_Primary000028F.ver1.0.g384120	COP1-interacting protein 7
1.5626	0	Epidermis	VITVvi_vCabSauv08_v1.1_Haplotig000089F_008.ver1.0.g193380	inactive purple acid phosphatase
1.5426	0	Epidermis	VITVvi_vCabSauv08_v1.1_Primary000028F.ver1.0.g384180	Protein of unknown function (DUF1218)
1.53587	0	Epidermis	VITVvi_vCabSauv08_v1.1_Primary000003F.ver1.0.g290840	EXORDIUM-like
1.45424	0	Epidermis	VITVvi_vCabSauv08_v1.1_Primary000011F.ver1.0.g331170	Type I inositol 1,4,5-trisphosphate 5-phosphatase
1.44863	0	Epidermis	VITVvi_vCabSauv08_v1.1_Primary000003F.ver1.0.g286550	lipolytic acyl hydrolase (LAH)
1.36584	0	Epidermis	VITVvi_vCabSauv08_v1.1_Primary000007F.ver1.0.g308460	Belongs to the MIP aquaporin (TC 1.A.8) family
1.3218	0	Epidermis	VITVvi_vCabSauv08_v1.1_Primary000038F.ver1.0.g408020	-
1.28699	0	Epidermis	VITVvi_vCabSauv08_v1.1_Primary000041F.ver1.0.g412900	Protein of unknown function (DUF1685)
1.28375	0	Epidermis	VITVvi_vCabSauv08_v1.1_Primary000061F.ver1.0.g440940	zinc transporter
1.25894	0	Epidermis	VITVvi_vCabSauv08_v1.1_Primary000088F.ver1.0.g474980	Belongs to the carbohydrate kinase PfkB family
1.25496	0	Epidermis	VITVvi_vCabSauv08_v1.1_Primary000018F.ver1.0.g350060	dormancy auxin associated family protein
1.22234	0	Epidermis	VITVvi_vCabSauv08_v1.1_Primary000002F.ver1.0.g284760	Fk506-binding protein
1.1677	0	Epidermis	VITVvi_vCabSauv08_v1.1_Primary000114F.ver1.0.g503200	response to biotic stimulus
1.06882	0	Epidermis	VITVvi_vCabSauv08_v1.1_Primary000000F.ver1.0.g265130	-
1.05303	0	Epidermis	VITVvi_vCabSauv08_v1.1_Primary000018F.ver1.0.g349050	WAT1-related protein
1.032	0	Epidermis	VITVvi_vCabSauv08_v1.1_Primary000065F.ver1.0.g446150	Protein of unknown function (DUF1218)
1.029	0	Epidermis	VITVvi_vCabSauv08_v1.1_Primary000061F.ver1.0.g441400	Metallothionein-like protein
9.83531	0	Guard cell	VITVvi_vCabSauv08_v1.1_Haplotig000081F_014.ver1.0.g186020	Belongs to the UDP-glycosyltransferase family
8.22819	0	Guard cell	VITVvi_vCabSauv08_v1.1_Primary000035F.ver1.0.g400300	-
8.16621	0	Guard cell	VITVvi_vCabSauv08_v1.1_Primary000178F.ver1.0.g552550	two-component response regulator
7.71149	0	Guard cell	VITVvi_vCabSauv08_v1.1_Primary000029F.ver1.0.g386810	-
7.66856	0	Guard cell	VITVvi_vCabSauv08_v1.1_Primary000620F.ver1.0.g619200	Protein of unknown function (DUF1677)
7.48946	0	Guard cell	VITVvi_vCabSauv08_v1.1_Primary000034F.ver1.0.g398480	Gibberellin-regulated protein
7.31762	0	Guard cell	VITVvi_vCabSauv08_v1.1_Primary000034F.ver1.0.g399650	3-ketoacyl-CoA synthase
7.15898	0	Guard cell	VITVvi_vCabSauv08_v1.1_Primary000243F.ver1.0.g577600	WAT1-related protein
7.13874	0	Guard cell	VITVvi_vCabSauv08_v1.1_Primary000008F.ver1.0.g316170	Potassium transporter
7.13807	0	Guard cell	VITVvi_vCabSauv08_v1.1_Haplotig000030F_003.ver1.0.g129250	-
7.12316	0	Guard cell	VITVvi_vCabSauv08_v1.1_Primary000026F.ver1.0.g376400	ABC transporter B family member
7.12197	0	Guard cell	VITVvi_vCabSauv08_v1.1_Primary000008F.ver1.0.g316120	Potassium transporter
6.96481	0	Guard cell	VITVvi_vCabSauv08_v1.1_Primary000065F.ver1.0.g446290	Protein of unknown function (DUF1677)
6.92048	0	Guard cell	VITVvi_vCabSauv08_v1.1_Primary000140F.ver1.0.g527860	-
6.87723	0	Guard cell	VITVvi_vCabSauv08_v1.1_Haplotig000019F_019.ver1.0.g100910	transcription factor
6.84053	0	Guard cell	VITVvi_vCabSauv08_v1.1_Primary000002F.ver1.0.g280140	S-type anion channel
6.73344	0	Guard cell	VITVvi_vCabSauv08_v1.1_Primary000029F.ver1.0.g388730	-
6.62093	0	Guard cell	VITVvi_vCabSauv08_v1.1_Primary000041F.ver1.0.g411960	Ras-related protein
6.47727	0	Guard cell	VITVvi_vCabSauv08_v1.1_Primary000606F.ver1.0.g618750	Belongs to the plant LTP family
6.31325	0	Guard cell	VITVvi_vCabSauv08_v1.1_Primary000123F.ver1.0.g512970	Abscisic acid receptor
6.11854	0	Guard cell	VITVvi_vCabSauv08_v1.1_Primary000009F.ver1.0.g322610	This protein plays a role in synthesis of starch. It catalyzes the synthesis of the activated glycosyl donor, ADP- glucose from Glc-1-P and ATP
5.9853	0	Guard cell	VITVvi_vCabSauv08_v1.1_Primary000054F.ver1.0.g431730	PDDEXK-like family of unknown function
5.59817	0	Guard cell	VITVvi_vCabSauv08_v1.1_Primary000171F.ver1.0.g548600	Glycine-rich cell wall structural
5.4594	0	Guard cell	VITVvi_vCabSauv08_v1.1_Primary000008F.ver1.0.g317100	oxidoreductase, 2OG-Fe(II) oxygenase family protein
13.0275	0	Hydathode	VITVvi_vCabSauv08_v1.1_Primary000007F.ver1.0.g311240	Cysteine Histidine-rich C1 domain family protein
11.2224	0	Hydathode	VITVvi_vCabSauv08_v1.1_Primary000178F.ver1.0.g552620	-
10.4858	0	Hydathode	VITVvi_vCabSauv08_v1.1_Primary000000F.ver1.0.g260960	MLP-like protein
10.3465	0	Hydathode	VITVvi_vCabSauv08_v1.1_Primary000000F.ver1.0.g263510	phosphate transporter
10.0114	0	Hydathode	VITVvi_vCabSauv08_v1.1_Primary000022F.ver1.0.g364550	cytochrome P450
9.96385	0	Hydathode	VITVvi_vCabSauv08_v1.1_Primary000000F.ver1.0.g263400	-
9.71728	0	Hydathode	VITVvi_vCabSauv08_v1.1_Primary000000F.ver1.0.g263410	-
9.66066	0	Hydathode	VITVvi_vCabSauv08_v1.1_Primary000000F.ver1.0.g260970	MLP-like protein
9.61536	0	Hydathode	VITVvi_vCabSauv08_v1.1_Haplotig000125F_007.ver1.0.g219280	Mediates both low-affinity uptake and efflux of sugar across the membrane
9.53257	0	Hydathode	VITVvi_vCabSauv08_v1.1_Haplotig000073F_006.ver1.0.g181220	Belongs to the cystatin family. Phytocystatin subfamily
9.53004	0	Hydathode	VITVvi_vCabSauv08_v1.1_Haplotig000073F_006.ver1.0.g181240	Belongs to the cystatin family. Phytocystatin subfamily
9.5071	0	Hydathode	VITVvi_vCabSauv08_v1.1_Primary000178F.ver1.0.g552610	Nudix hydrolase 15, mitochondrial-like
9.48238	0	Hydathode	VITVvi_vCabSauv08_v1.1_Primary000137F.ver1.0.g524770	Monothiol
9.4765	0	Hydathode	VITVvi_vCabSauv08_v1.1_Haplotig000154F_003.ver1.0.g233010	WAT1-related protein
9.4438	0	Hydathode	VITVvi_vCabSauv08_v1.1_Primary000114F.ver1.0.g502940	-
9.41841	0	Hydathode	VITVvi_vCabSauv08_v1.1_Primary000008F.ver1.0.g316410	glutaredoxin family
9.40918	0	Hydathode	VITVvi_vCabSauv08_v1.1_Primary000003F.ver1.0.g286760	calcium ion binding
9.38984	0	Hydathode	VITVvi_vCabSauv08_v1.1_Haplotig000145F_005.ver1.0.g229180	-
9.37274	0	Hydathode	VITVvi_vCabSauv08_v1.1_Primary000219F.ver1.0.g570880	caffeoyl-CoA O-methyltransferase
9.3677	0	Hydathode	VITVvi_vCabSauv08_v1.1_Primary000010F.ver1.0.g325880	Nudix hydrolase
9.33295	0	Hydathode	VITVvi_vCabSauv08_v1.1_Primary000003F.ver1.0.g286770	calcium ion binding
9.31758	0	Hydathode	VITVvi_vCabSauv08_v1.1_Primary000008F.ver1.0.g316380	Monothiol
9.31627	0	Hydathode	VITVvi_vCabSauv08_v1.1_Primary000010F.ver1.0.g328020	chloroplast mRNA modification
9.31531	0	Hydathode	VITVvi_vCabSauv08_v1.1_Primary000001F.ver1.0.g273900	Heavy metal-associated isoprenylated plant protein
9.28917	0	Hydathode	VITVvi_vCabSauv08_v1.1_Primary000003F.ver1.0.g286780	EF-hand domain
9.27437	0	Hydathode	VITVvi_vCabSauv08_v1.1_Primary000005F.ver1.0.g301220	-
9.25771	0	Hydathode	VITVvi_vCabSauv08_v1.1_Primary000029F.ver1.0.g388780	-
9.23841	0	Hydathode	VITVvi_vCabSauv08_v1.1_Primary000003F.ver1.0.g292050	calcium-binding protein
9.20375	0	Hydathode	VITVvi_vCabSauv08_v1.1_Primary000107F.ver1.0.g498180	finger protein
9.15467	0	Hydathode	VITVvi_vCabSauv08_v1.1_Primary000153F.ver1.0.g536930	Late embryogenesis abundant protein
9.09428	0	Hydathode	VITVvi_vCabSauv08_v1.1_Primary000008F.ver1.0.g316400	Monothiol
8.99239	0	Hydathode	VITVvi_vCabSauv08_v1.1_Primary000003F.ver1.0.g286750	calcium ion binding
8.97164	0	Hydathode	VITVvi_vCabSauv08_v1.1_Primary000025F.ver1.0.g374200	glutamine amidotransferase YLR126C
8.96902	0	Hydathode	VITVvi_vCabSauv08_v1.1_Primary000041F.ver1.0.g413550	Belongs to the small GTPase superfamily. Arf family
8.89226	0	Hydathode	VITVvi_vCabSauv08_v1.1_Primary000003F.ver1.0.g286720	calcium-binding protein
8.72883	0	Hydathode	VITVvi_vCabSauv08_v1.1_Primary000039F.ver1.0.g409040	amc1,atmc1,atmcpb1,lol3,mcp1b
8.72476	0	Hydathode	VITVvi_vCabSauv08_v1.1_Haplotig000004F_076.ver1.0.g047720	May act as a component of the auxin efflux carrier
8.67876	0	Hydathode	VITVvi_vCabSauv08_v1.1_Primary000001F.ver1.0.g267310	isoform X1
8.67204	0	Hydathode	VITVvi_vCabSauv08_v1.1_Primary000002F.ver1.0.g284460	aluminum-activated malate transporter
8.58838	0	Hydathode	VITVvi_vCabSauv08_v1.1_Primary000007F.ver1.0.g309950	C1 domain
8.53051	0	Hydathode	VITVvi_vCabSauv08_v1.1_Primary000000F.ver1.0.g256420	Belongs to the thioredoxin family
8.52667	0	Hydathode	VITVvi_vCabSauv08_v1.1_Primary000020F.ver1.0.g357890	RNA recognition motif
8.47799	0	Hydathode	VITVvi_vCabSauv08_v1.1_Primary000003F.ver1.0.g286710	EF hand
8.46309	0	Hydathode	VITVvi_vCabSauv08_v1.1_Primary000029F.ver1.0.g388770	-
8.45709	0	Hydathode	VITVvi_vCabSauv08_v1.1_Primary000131F.ver1.0.g521520	amc1,atmc1,atmcpb1,lol3,mcp1b
8.3937	0	Hydathode	VITVvi_vCabSauv08_v1.1_Primary000137F.ver1.0.g524760	Monothiol
8.27785	0	Hydathode	VITVvi_vCabSauv08_v1.1_Primary000010F.ver1.0.g327680	transcription factor
8.21922	0	Hydathode	VITVvi_vCabSauv08_v1.1_Primary000107F.ver1.0.g498190	finger protein
8.19787	0	Hydathode	VITVvi_vCabSauv08_v1.1_Primary000005F.ver1.0.g298290	Protein NRT1 PTR FAMILY
8.13389	0	Hydathode	VITVvi_vCabSauv08_v1.1_Primary000029F.ver1.0.g388790	-
8.11756	0	Hydathode	VITVvi_vCabSauv08_v1.1_Primary000053F.ver1.0.g429220	-
8.05153	0	Hydathode	VITVvi_vCabSauv08_v1.1_Primary000011F.ver1.0.g330650	wall-associated receptor kinase-like
8.03183	0	Hydathode	VITVvi_vCabSauv08_v1.1_Primary000060F.ver1.0.g439640	Vegetative cell wall protein
8.02343	0	Hydathode	VITVvi_vCabSauv08_v1.1_Primary000000F.ver1.0.g260980	MLP-like protein
7.9244	0	Hydathode	VITVvi_vCabSauv08_v1.1_Primary000000F.ver1.0.g264220	Protein PHLOEM PROTEIN 2-LIKE
7.87478	0	Hydathode	VITVvi_vCabSauv08_v1.1_Haplotig000030F_012.ver1.0.g131040	Jacalin-like lectin domain
7.84173	0	Hydathode	VITVvi_vCabSauv08_v1.1_Primary000000F.ver1.0.g258800	-
7.76539	0	Hydathode	VITVvi_vCabSauv08_v1.1_Primary000140F.ver1.0.g527980	DCTP pyrophosphatase
7.72809	0	Hydathode	VITVvi_vCabSauv08_v1.1_Primary000077F.ver1.0.g459210	-
7.71678	0	Hydathode	VITVvi_vCabSauv08_v1.1_Primary000005F.ver1.0.g296710	Belongs to the tetraspanin (TM4SF) family
7.71005	0	Hydathode	VITVvi_vCabSauv08_v1.1_Primary000000F.ver1.0.g256680	CLAVATA3 ESR (CLE)-related protein
7.66453	0	Hydathode	VITVvi_vCabSauv08_v1.1_Primary000018F.ver1.0.g348460	Belongs to the synaptobrevin family
7.65965	0	Hydathode	VITVvi_vCabSauv08_v1.1_Primary000169F.ver1.0.g547010	-
7.6169	0	Hydathode	VITVvi_vCabSauv08_v1.1_Primary000126F.ver1.0.g516790	DUF21 domain-containing protein
7.61284	0	Hydathode	VITVvi_vCabSauv08_v1.1_Primary000115F.ver1.0.g504800	cysteine-rich repeat secretory protein
7.59897	0	Hydathode	VITVvi_vCabSauv08_v1.1_Primary000008F.ver1.0.g313680	Haloacid dehalogenase-like hydrolase
7.52031	0	Hydathode	VITVvi_vCabSauv08_v1.1_Haplotig000042F_024.ver1.0.g148780	This magnesium-dependent enzyme catalyzes the hydrolysis of ATP coupled with the transport of calcium
7.46998	0	Hydathode	VITVvi_vCabSauv08_v1.1_Primary000054F.ver1.0.g430090	nuclear transport factor
7.40505	0	Hydathode	VITVvi_vCabSauv08_v1.1_Primary000000F.ver1.0.g264240	Protein PHLOEM PROTEIN 2-LIKE
7.36621	0	Hydathode	VITVvi_vCabSauv08_v1.1_Primary000041F.ver1.0.g412760	EF hand
7.31087	0	Hydathode	VITVvi_vCabSauv08_v1.1_Primary000000F.ver1.0.g264200	Protein PHLOEM PROTEIN 2-LIKE
7.31034	0	Hydathode	VITVvi_vCabSauv08_v1.1_Primary000002F.ver1.0.g282100	Heavy metal-associated isoprenylated plant protein
7.22358	0	Hydathode	VITVvi_vCabSauv08_v1.1_Primary000085F.ver1.0.g470010	-
7.18858	0	Hydathode	VITVvi_vCabSauv08_v1.1_Primary000016F.ver1.0.g346340	MYB family transcription factor
7.18185	0	Hydathode	VITVvi_vCabSauv08_v1.1_Primary000007F.ver1.0.g307630	Belongs to the MIP aquaporin (TC 1.A.8) family
7.1223	0	Hydathode	VITVvi_vCabSauv08_v1.1_Haplotig000242F_004.ver1.0.g244530	Type I inositol 1,4,5-trisphosphate 5-phosphatase
6.90654	0	Hydathode	VITVvi_vCabSauv08_v1.1_Haplotig000000F_052.ver1.0.g007240	Nucleoredoxin
6.86341	0	Hydathode	VITVvi_vCabSauv08_v1.1_Primary000002F.ver1.0.g277030	Lysine methyltransferase
6.83239	0	Hydathode	VITVvi_vCabSauv08_v1.1_Primary000139F.ver1.0.g527010	MYB family transcription factor
6.67826	0	Hydathode	VITVvi_vCabSauv08_v1.1_Primary000029F.ver1.0.g387960	Transcriptional activator
6.61905	0	Hydathode	VITVvi_vCabSauv08_v1.1_Primary000005F.ver1.0.g298320	DA1-related
6.59217	0	Hydathode	VITVvi_vCabSauv08_v1.1_Primary000114F.ver1.0.g503130	Heavy-metal-associated domain
6.53324	0	Hydathode	VITVvi_vCabSauv08_v1.1_Primary000007F.ver1.0.g310300	radialis-like
6.5045	0	Hydathode	VITVvi_vCabSauv08_v1.1_Primary000025F.ver1.0.g371990	Pyrophosphate-energized vacuolar membrane proton
6.3692	0	Hydathode	VITVvi_vCabSauv08_v1.1_Haplotig000032F_005.ver1.0.g133230	Zinc-finger homeodomain protein
6.31199	0	Hydathode	VITVvi_vCabSauv08_v1.1_Haplotig000006F_033.ver1.0.g060790	Belongs to the iron ascorbate-dependent oxidoreductase family
6.29748	0	Hydathode	VITVvi_vCabSauv08_v1.1_Primary000001F.ver1.0.g271410	heavy metal-associated domain containing protein, expressed
6.22975	0	Hydathode	VITVvi_vCabSauv08_v1.1_Primary000009F.ver1.0.g321310	-
6.10835	0	Hydathode	VITVvi_vCabSauv08_v1.1_Primary000002F.ver1.0.g281990	WAT1-related protein
6.00588	0	Hydathode	VITVvi_vCabSauv08_v1.1_Primary000008F.ver1.0.g317490	Adenylate isopentenyltransferase
6.00072	0	Hydathode	VITVvi_vCabSauv08_v1.1_Primary000020F.ver1.0.g357130	Somatic embryogenesis receptor kinase
5.76577	0	Hydathode	VITVvi_vCabSauv08_v1.1_Primary000010F.ver1.0.g326180	Senescence dehydration-associated protein-related
5.7524	0	Hydathode	VITVvi_vCabSauv08_v1.1_Primary000171F.ver1.0.g549310	lipid-transfer protein DIR1
5.66679	0	Hydathode	VITVvi_vCabSauv08_v1.1_Primary000090F.ver1.0.g477840	CLAVATA3 ESR (CLE)-related protein
5.653	0	Hydathode	VITVvi_vCabSauv08_v1.1_Primary000061F.ver1.0.g441570	dof zinc finger protein
5.55491	0	Hydathode	VITVvi_vCabSauv08_v1.1_Primary000171F.ver1.0.g548890	-
5.44076	0	Hydathode	VITVvi_vCabSauv08_v1.1_Primary000440F.ver1.0.g609460	Belongs to the multicopper oxidase family
5.41248	0	Hydathode	VITVvi_vCabSauv08_v1.1_Primary000001F.ver1.0.g269520	Protein NRT1 PTR FAMILY
5.12873	0	Hydathode	VITVvi_vCabSauv08_v1.1_Primary000000F.ver1.0.g261080	sulfate transporter
4.84026	0	Hydathode	VITVvi_vCabSauv08_v1.1_Haplotig000043F_024.ver1.0.g150270	Belongs to the protein kinase superfamily. Ser Thr protein kinase family
3.9384	0	Hydathode	VITVvi_vCabSauv08_v1.1_Primary000002F.ver1.0.g276460	Protein NRT1 PTR FAMILY
1.9318	0	Mesophyll	VITVvi_vCabSauv08_v1.1_Primary000008F.ver1.0.g313870	The light-harvesting complex (LHC) functions as a light receptor, it captures and delivers excitation energy to photosystems with which it is closely associated
1.55651	0	Mesophyll	VITVvi_vCabSauv08_v1.1_Primary000037F.ver1.0.g403860	Photosystem I reaction center subunit psaK
1.54604	0	Mesophyll	VITVvi_vCabSauv08_v1.1_Primary000133F.ver1.0.g522560	The light-harvesting complex (LHC) functions as a light receptor, it captures and delivers excitation energy to photosystems with which it is closely associated
1.47757	0	Mesophyll	VITVvi_vCabSauv08_v1.1_Haplotig000201F_016.ver1.0.g241400	oxygen-evolving enhancer protein
1.45415	0	Mesophyll	VITVvi_vCabSauv08_v1.1_Haplotig000023F_025.ver1.0.g113640	Photosystem I reaction center subunit V
1.44102	0	Mesophyll	VITVvi_vCabSauv08_v1.1_Primary000003F.ver1.0.g285680	oxygen-evolving enhancer protein
1.43926	0	Mesophyll	VITVvi_vCabSauv08_v1.1_Primary000123F.ver1.0.g512250	Ultraviolet-B-repressible protein
1.36217	0	Mesophyll	VITVvi_vCabSauv08_v1.1_Primary000103F.ver1.0.g493230	The light-harvesting complex (LHC) functions as a light receptor, it captures and delivers excitation energy to photosystems with which it is closely associated
1.28512	0	Mesophyll	VITVvi_vCabSauv08_v1.1_Haplotig000080F_010.ver1.0.g184230	Photosystem II 5 kDa protein
1.27833	0	Mesophyll	VITVvi_vCabSauv08_v1.1_Primary000048F.ver1.0.g423180	Photosystem I reaction center subunit IV
1.2692	0	Mesophyll	VITVvi_vCabSauv08_v1.1_Primary000000F.ver1.0.g255510	Calvin cycle protein
1.26693	0	Mesophyll	VITVvi_vCabSauv08_v1.1_Primary000001F.ver1.0.g273470	-
1.24258	0	Mesophyll	VITVvi_vCabSauv08_v1.1_Primary000022F.ver1.0.g362030	One of the components of the core complex of photosystem II (PSII). It binds chlorophyll and helps catalyze the primary light-induced photochemical processes of PSII. PSII is a light- driven water plastoquinone oxidoreductase, using light energy to abstract electrons from H(2)O, generating O(2) and a proton gradient subsequently used for ATP formation
1.20084	0	Mesophyll	VITVvi_vCabSauv08_v1.1_Primary000150F.ver1.0.g533910	The light-harvesting complex (LHC) functions as a light receptor, it captures and delivers excitation energy to photosystems with which it is closely associated
1.14869	0	Mesophyll	VITVvi_vCabSauv08_v1.1_Primary000008F.ver1.0.g318970	Belongs to the glycosyltransferase 8 family
1.14136	0	Mesophyll	VITVvi_vCabSauv08_v1.1_Primary000024F.ver1.0.g369300	metallothionein-like protein
1.13688	0	Mesophyll	VITVvi_vCabSauv08_v1.1_Haplotig000004F_076.ver1.0.g049230	NAD(P)H-quinone oxidoreductase subunit J, chloroplastic
1.12251	0	Mesophyll	VITVvi_vCabSauv08_v1.1_Primary000029F.ver1.0.g389090	photosystem I subunit
1.12013	0	Mesophyll	VITVvi_vCabSauv08_v1.1_Haplotig000004F_076.ver1.0.g047830	Photosystem I reaction center subunit XI
1.09706	0	Mesophyll	VITVvi_vCabSauv08_v1.1_Haplotig000013F_015.ver1.0.g085500	Photosystem II (PSII) is a light-driven water plastoquinone oxidoreductase that uses light energy to abstract electrons from H(2)O, generating O(2) and a proton gradient subsequently used for ATP formation. It consists of a core antenna complex that captures photons, and an electron transfer chain that converts photonic excitation into a charge separation. The D1 D2 (PsbA PsbA) reaction center he…
1.09398	0	Mesophyll	VITVvi_vCabSauv08_v1.1_Primary000001F.ver1.0.g273710	Magnesium-protoporphyrin IX monomethyl ester oxidative cyclase
1.08708	0	Mesophyll	VITVvi_vCabSauv08_v1.1_Primary000041F.ver1.0.g413470	Belongs to the peptidase C1 family
1.08512	0	Mesophyll	VITVvi_vCabSauv08_v1.1_Primary000118F.ver1.0.g509260	Belongs to the nonaspanin (TM9SF) (TC 9.A.2) family
1.06135	0	Mesophyll	VITVvi_vCabSauv08_v1.1_Primary000103F.ver1.0.g493680	oxygen-evolving enhancer protein
1.05405	0	Mesophyll	VITVvi_vCabSauv08_v1.1_Primary000014F.ver1.0.g337290	The light-harvesting complex (LHC) functions as a light receptor, it captures and delivers excitation energy to photosystems with which it is closely associated
1.04545	0	Mesophyll	VITVvi_vCabSauv08_v1.1_Haplotig000013F_015.ver1.0.g085490	-
1.00239	0	Mesophyll	VITVvi_vCabSauv08_v1.1_Haplotig000042F_024.ver1.0.g148520	Photosystem II reaction center W protein
2.78368	0	Vascular tissue	VITVvi_vCabSauv08_v1.1_Primary000085F.ver1.0.g470690	cytochrome P450
2.62727	0	Vascular tissue	VITVvi_vCabSauv08_v1.1_Primary000037F.ver1.0.g404500	TIFY 5A-like
2.56128	0	Vascular tissue	VITVvi_vCabSauv08_v1.1_Primary000024F.ver1.0.g368250	transcription factor
2.55783	0	Vascular tissue	VITVvi_vCabSauv08_v1.1_Primary000000F.ver1.0.g260400	-
2.51639	0	Vascular tissue	VITVvi_vCabSauv08_v1.1_Haplotig000125F_007.ver1.0.g219440	transcription factor
2.4956	0	Vascular tissue	VITVvi_vCabSauv08_v1.1_Haplotig000097F_007.ver1.0.g200500	UPF0481 protein At3g02645
2.44717	0	Vascular tissue	VITVvi_vCabSauv08_v1.1_Primary000035F.ver1.0.g401650	allene oxide cyclase
2.44384	0	Vascular tissue	VITVvi_vCabSauv08_v1.1_Primary000000F.ver1.0.g263020	Removes the N-terminal methionine from nascent proteins. The N-terminal methionine is often cleaved when the second residue in the primary sequence is small and uncharged (Met-Ala-, Cys, Gly, Pro, Ser, Thr, or Val)
2.40371	0	Vascular tissue	VITVvi_vCabSauv08_v1.1_Primary000014F.ver1.0.g340700	EF-hand domain pair
2.39224	0	Vascular tissue	VITVvi_vCabSauv08_v1.1_Primary000002F.ver1.0.g280630	Belongs to the multi antimicrobial extrusion (MATE) (TC 2.A.66.1) family
2.38335	0	Vascular tissue	VITVvi_vCabSauv08_v1.1_Primary000009F.ver1.0.g321000	-
2.34748	0	Vascular tissue	VITVvi_vCabSauv08_v1.1_Primary000421F.ver1.0.g607610	Transcription factor
2.34719	0	Vascular tissue	VITVvi_vCabSauv08_v1.1_Primary000014F.ver1.0.g338930	-
2.31511	0	Vascular tissue	VITVvi_vCabSauv08_v1.1_Primary000126F.ver1.0.g516520	Transcription factor
2.29963	0	Vascular tissue	VITVvi_vCabSauv08_v1.1_Primary000039F.ver1.0.g408820	ABC transporter G family member
2.29684	0	Vascular tissue	VITVvi_vCabSauv08_v1.1_Haplotig000027F_024.ver1.0.g121610	Encoded by
2.25433	0	Vascular tissue	VITVvi_vCabSauv08_v1.1_Primary000060F.ver1.0.g439950	Domain of unknown function (DUF4228)
2.24806	0	Vascular tissue	VITVvi_vCabSauv08_v1.1_Primary000029F.ver1.0.g387260	Protein SENSITIVE TO PROTON RHIZOTOXICITY
2.19852	0	Vascular tissue	VITVvi_vCabSauv08_v1.1_Primary000067F.ver1.0.g450180	-
2.18126	0	Vascular tissue	VITVvi_vCabSauv08_v1.1_Haplotig000027F_024.ver1.0.g122190	Dirigent proteins impart stereoselectivity on the phenoxy radical-coupling reaction, yielding optically active lignans from two molecules of coniferyl alcohol in the biosynthesis of lignans, flavonolignans, and alkaloids and thus plays a central role in plant secondary metabolism
2.17966	0	Vascular tissue	VITVvi_vCabSauv08_v1.1_Primary000133F.ver1.0.g522680	WRKY Transcription Factor
2.17217	0	Vascular tissue	VITVvi_vCabSauv08_v1.1_Haplotig000043F_024.ver1.0.g150530	-
2.16689	0	Vascular tissue	VITVvi_vCabSauv08_v1.1_Primary000028F.ver1.0.g385750	-
2.15365	0	Vascular tissue	VITVvi_vCabSauv08_v1.1_Primary000001F.ver1.0.g268340	Cysteine Histidine-rich C1 domain family protein
2.14526	0	Vascular tissue	VITVvi_vCabSauv08_v1.1_Primary000003F.ver1.0.g285810	Belongs to the cytochrome P450 family
2.11976	0	Vascular tissue	VITVvi_vCabSauv08_v1.1_Primary000007F.ver1.0.g311350	Belongs to the cytochrome P450 family
2.11631	0	Vascular tissue	VITVvi_vCabSauv08_v1.1_Primary000060F.ver1.0.g437510	1-aminocyclopropane-1-carboxylate
2.11209	0	Vascular tissue	VITVvi_vCabSauv08_v1.1_Primary000001F.ver1.0.g269670	-
2.11007	0	Vascular tissue	VITVvi_vCabSauv08_v1.1_Primary000022F.ver1.0.g360800	Reversible hydration of carbon dioxide
2.08335	0	Vascular tissue	VITVvi_vCabSauv08_v1.1_Primary000003F.ver1.0.g287120	transcription factor
2.05928	0	Vascular tissue	VITVvi_vCabSauv08_v1.1_Haplotig000046F_003.ver1.0.g153260	ubiquitin-protein transferase activity
2.05273	0	Vascular tissue	VITVvi_vCabSauv08_v1.1_Primary000001F.ver1.0.g274330	-
2.04919	0	Vascular tissue	VITVvi_vCabSauv08_v1.1_Primary000010F.ver1.0.g325340	Thioredoxin-like 2
2.02607	0	Vascular tissue	VITVvi_vCabSauv08_v1.1_Primary000008F.ver1.0.g314600	Belongs to the GRAS family
2.0193	0	Vascular tissue	VITVvi_vCabSauv08_v1.1_Primary000000F.ver1.0.g262640	-
2.00933	0	Vascular tissue	VITVvi_vCabSauv08_v1.1_Primary000041F.ver1.0.g412820	ethylene-responsive transcription factor
2.00887	0	Vascular tissue	VITVvi_vCabSauv08_v1.1_Primary000008F.ver1.0.g316690	-
2.00308	0	Vascular tissue	VITVvi_vCabSauv08_v1.1_Primary000009F.ver1.0.g322580	Jasmonate
2.00287	0	Vascular tissue	VITVvi_vCabSauv08_v1.1_Primary000014F.ver1.0.g339900	Ribonuclease 3-like protein 3
1.99915	0	Vascular tissue	VITVvi_vCabSauv08_v1.1_Primary000157F.ver1.0.g539240	Belongs to the peroxisomal membrane protein PXMP2 4 family
1.99884	0	Vascular tissue	VITVvi_vCabSauv08_v1.1_Primary000026F.ver1.0.g379220	calcium-binding protein
1.99404	0	Vascular tissue	VITVvi_vCabSauv08_v1.1_Haplotig000080F_010.ver1.0.g185000	-
1.99298	0	Vascular tissue	VITVvi_vCabSauv08_v1.1_Primary000034F.ver1.0.g399250	transcription factor
1.98299	0	Vascular tissue	VITVvi_vCabSauv08_v1.1_Primary000026F.ver1.0.g375540	-
1.96347	0	Vascular tissue	VITVvi_vCabSauv08_v1.1_Primary000041F.ver1.0.g411710	ethylene-responsive transcription factor
1.95258	0	Vascular tissue	VITVvi_vCabSauv08_v1.1_Primary000072F.ver1.0.g453490	butyrate--CoA ligase AAE11, peroxisomal-like
1.95004	0	Vascular tissue	VITVvi_vCabSauv08_v1.1_Primary000014F.ver1.0.g341210	-
1.94968	0	Vascular tissue	VITVvi_vCabSauv08_v1.1_Primary000000F.ver1.0.g262410	VQ motif-containing protein
1.94513	0	Vascular tissue	VITVvi_vCabSauv08_v1.1_Primary000014F.ver1.0.g340740	transcription factor
1.93193	0	Vascular tissue	VITVvi_vCabSauv08_v1.1_Primary000153F.ver1.0.g537050	RING-H2 finger protein
1.93082	0	Vascular tissue	VITVvi_vCabSauv08_v1.1_Primary000025F.ver1.0.g372870	-
1.91111	0	Vascular tissue	VITVvi_vCabSauv08_v1.1_Haplotig000019F_019.ver1.0.g100850	receptor like protein kinase
1.90874	0	Vascular tissue	VITVvi_vCabSauv08_v1.1_Primary000054F.ver1.0.g430140	Tryptophan synthase beta chain
1.90686	0	Vascular tissue	VITVvi_vCabSauv08_v1.1_Primary000008F.ver1.0.g313540	chitinase
1.89207	0	Vascular tissue	VITVvi_vCabSauv08_v1.1_Primary000002F.ver1.0.g284850	Belongs to the sterol desaturase family
1.89148	0	Vascular tissue	VITVvi_vCabSauv08_v1.1_Primary000039F.ver1.0.g408560	Cysteine-rich and transmembrane domain-containing protein
1.88622	0	Vascular tissue	VITVvi_vCabSauv08_v1.1_Primary000000F.ver1.0.g256510	glutathione s-transferase
1.87934	0	Vascular tissue	VITVvi_vCabSauv08_v1.1_Primary000018F.ver1.0.g349170	Belongs to the glycosyltransferase 8 family
1.87711	0	Vascular tissue	VITVvi_vCabSauv08_v1.1_Haplotig000004F_018.ver1.0.g043910	TIFY 5A-like
1.86134	0	Vascular tissue	VITVvi_vCabSauv08_v1.1_Primary000037F.ver1.0.g404530	TIFY 5A-like
1.85877	0	Vascular tissue	VITVvi_vCabSauv08_v1.1_Primary000001F.ver1.0.g266100	Heat Stress Transcription Factor
1.84783	0	Vascular tissue	VITVvi_vCabSauv08_v1.1_Primary000003F.ver1.0.g291260	VQ motif-containing protein
1.84521	0	Vascular tissue	VITVvi_vCabSauv08_v1.1_Primary000005F.ver1.0.g298820	-
1.84085	0	Vascular tissue	VITVvi_vCabSauv08_v1.1_Haplotig000001F_068.ver1.0.g020220	Dehydration-responsive element-binding protein
1.83243	0	Vascular tissue	VITVvi_vCabSauv08_v1.1_Primary000088F.ver1.0.g474070	-
1.82868	0	Vascular tissue	VITVvi_vCabSauv08_v1.1_Primary000061F.ver1.0.g442050	Belongs to the MIP aquaporin (TC 1.A.8) family
1.82835	0	Vascular tissue	VITVvi_vCabSauv08_v1.1_Primary000142F.ver1.0.g529450	-
1.82673	0	Vascular tissue	VITVvi_vCabSauv08_v1.1_Primary000014F.ver1.0.g339880	-
1.82578	0	Vascular tissue	VITVvi_vCabSauv08_v1.1_Primary000099F.ver1.0.g488580	xyloglucan galactosyltransferase
1.80588	0	Vascular tissue	VITVvi_vCabSauv08_v1.1_Haplotig000043F_024.ver1.0.g150460	-
1.80306	0	Vascular tissue	VITVvi_vCabSauv08_v1.1_Primary000001F.ver1.0.g269680	-
1.79422	0	Vascular tissue	VITVvi_vCabSauv08_v1.1_Haplotig000080F_010.ver1.0.g184970	-
1.79361	0	Vascular tissue	VITVvi_vCabSauv08_v1.1_Primary000028F.ver1.0.g383440	transcription factor
1.79101	0	Vascular tissue	VITVvi_vCabSauv08_v1.1_Primary000117F.ver1.0.g507960	Ring finger domain
1.78614	0	Vascular tissue	VITVvi_vCabSauv08_v1.1_Haplotig000080F_010.ver1.0.g185050	-
1.78492	0	Vascular tissue	VITVvi_vCabSauv08_v1.1_Primary000079F.ver1.0.g460540	Chaperone protein dnaJ 20, chloroplastic-like
1.78118	0	Vascular tissue	VITVvi_vCabSauv08_v1.1_Primary000037F.ver1.0.g404520	TIFY 5A-like
1.77882	0	Vascular tissue	VITVvi_vCabSauv08_v1.1_Primary000140F.ver1.0.g527510	Mitochondrial import receptor subunit Tom22
1.77789	0	Vascular tissue	VITVvi_vCabSauv08_v1.1_Haplotig000043F_024.ver1.0.g150450	-
1.77534	0	Vascular tissue	VITVvi_vCabSauv08_v1.1_Primary000007F.ver1.0.g307040	isoform X1
1.77448	0	Vascular tissue	VITVvi_vCabSauv08_v1.1_Primary000114F.ver1.0.g504070	Transcription factor
1.77361	0	Vascular tissue	VITVvi_vCabSauv08_v1.1_Primary000142F.ver1.0.g528670	Glycerol-3-phosphate dehydrogenase NAD
1.77225	0	Vascular tissue	VITVvi_vCabSauv08_v1.1_Haplotig000004F_018.ver1.0.g042580	NAC domain-containing protein
1.77121	0	Vascular tissue	VITVvi_vCabSauv08_v1.1_Primary000014F.ver1.0.g337940	Myb-related protein Myb4-like
1.7662	0	Vascular tissue	VITVvi_vCabSauv08_v1.1_Primary000011F.ver1.0.g329500	Dehydrogenase
1.76534	0	Vascular tissue	VITVvi_vCabSauv08_v1.1_Primary000038F.ver1.0.g406800	Cotton fibre expressed protein
1.76281	0	Vascular tissue	VITVvi_vCabSauv08_v1.1_Primary000001F.ver1.0.g269330	-
1.76068	0	Vascular tissue	VITVvi_vCabSauv08_v1.1_Primary000003F.ver1.0.g287210	acetyltransferase At3g50280-like
1.75805	0	Vascular tissue	VITVvi_vCabSauv08_v1.1_Primary000031F.ver1.0.g393280	Transmembrane protein 53-like
1.75331	0	Vascular tissue	VITVvi_vCabSauv08_v1.1_Primary000178F.ver1.0.g552630	ammonium transporter
1.74961	0	Vascular tissue	VITVvi_vCabSauv08_v1.1_Primary000175F.ver1.0.g551320	ZF-HD protein dimerisation region
1.74721	0	Vascular tissue	VITVvi_vCabSauv08_v1.1_Primary000026F.ver1.0.g378580	-
1.74565	0	Vascular tissue	VITVvi_vCabSauv08_v1.1_Primary000020F.ver1.0.g356160	drought-induced protein
1.74419	0	Vascular tissue	VITVvi_vCabSauv08_v1.1_Haplotig000043F_024.ver1.0.g150540	-
1.74163	0	Vascular tissue	VITVvi_vCabSauv08_v1.1_Primary000550F.ver1.0.g616530	transcription factor
1.7262	0	Vascular tissue	VITVvi_vCabSauv08_v1.1_Primary000061F.ver1.0.g442020	Protein UPSTREAM OF
1.72598	0	Vascular tissue	VITVvi_vCabSauv08_v1.1_Primary000037F.ver1.0.g404540	TIFY 5A-like
1.72497	0	Vascular tissue	VITVvi_vCabSauv08_v1.1_Primary000054F.ver1.0.g432760	-
1.71593	0	Vascular tissue	VITVvi_vCabSauv08_v1.1_Primary000018F.ver1.0.g349150	Belongs to the glycosyltransferase 8 family
1.71463	0	Vascular tissue	VITVvi_vCabSauv08_v1.1_Primary000008F.ver1.0.g314180	transcription factor
1.71091	0	Vascular tissue	VITVvi_vCabSauv08_v1.1_Primary000014F.ver1.0.g340130	Mitogen-activated protein kinase kinase kinase
1.70709	0	Vascular tissue	VITVvi_vCabSauv08_v1.1_Primary000007F.ver1.0.g313050	-
1.70537	0	Vascular tissue	VITVvi_vCabSauv08_v1.1_Primary000001F.ver1.0.g267380	Pentatricopeptide repeat-containing protein
1.70334	0	Vascular tissue	VITVvi_vCabSauv08_v1.1_Primary000153F.ver1.0.g536280	protein serine/threonine kinase activity
1.6967	0	Vascular tissue	VITVvi_vCabSauv08_v1.1_Primary000020F.ver1.0.g357250	TIFY 9-like
1.69611	0	Vascular tissue	VITVvi_vCabSauv08_v1.1_Primary000007F.ver1.0.g312570	IRX15-LIKE-like
1.69601	0	Vascular tissue	VITVvi_vCabSauv08_v1.1_Primary000130F.ver1.0.g520390	auxin-induced protein
1.69234	0	Vascular tissue	VITVvi_vCabSauv08_v1.1_Primary000024F.ver1.0.g369190	Dynein light chain
1.68643	0	Vascular tissue	VITVvi_vCabSauv08_v1.1_Primary000000F.ver1.0.g256880	protection from non-homologous end joining at telomere
1.68561	0	Vascular tissue	VITVvi_vCabSauv08_v1.1_Primary000002F.ver1.0.g284580	Late embryogenesis abundant protein
1.68242	0	Vascular tissue	VITVvi_vCabSauv08_v1.1_Primary000041F.ver1.0.g412840	Pentatricopeptide repeat-containing protein
1.68223	0	Vascular tissue	VITVvi_vCabSauv08_v1.1_Primary000021F.ver1.0.g358360	Plant protein of unknown function (DUF868)
1.67747	0	Vascular tissue	VITVvi_vCabSauv08_v1.1_Primary000000F.ver1.0.g261390	-
1.67584	0	Vascular tissue	VITVvi_vCabSauv08_v1.1_Primary000020F.ver1.0.g356200	Glucuronoxylan 4-O-methyltransferase
1.67582	0	Vascular tissue	VITVvi_vCabSauv08_v1.1_Haplotig000001F_068.ver1.0.g020100	Heat Stress Transcription Factor
1.67532	0	Vascular tissue	VITVvi_vCabSauv08_v1.1_Primary000336F.ver1.0.g597200	Integral membrane single C2 domain protein
1.67482	0	Vascular tissue	VITVvi_vCabSauv08_v1.1_Primary000114F.ver1.0.g503140	Belongs to the BetVI family
1.67066	0	Vascular tissue	VITVvi_vCabSauv08_v1.1_Haplotig000106F_001.ver1.0.g207870	RING-type E3 ubiquitin transferase
1.66518	0	Vascular tissue	VITVvi_vCabSauv08_v1.1_Primary000117F.ver1.0.g508000	Domain of unknown function (DUF4228)
1.66381	0	Vascular tissue	VITVvi_vCabSauv08_v1.1_Primary000014F.ver1.0.g337870	transcription factor
1.66138	0	Vascular tissue	VITVvi_vCabSauv08_v1.1_Primary000011F.ver1.0.g331050	VQ motif-containing protein
1.6599	0	Vascular tissue	VITVvi_vCabSauv08_v1.1_Haplotig000080F_010.ver1.0.g184600	-
1.65924	0	Vascular tissue	VITVvi_vCabSauv08_v1.1_Haplotig000027F_024.ver1.0.g121600	Encoded by
1.65049	0	Vascular tissue	VITVvi_vCabSauv08_v1.1_Primary000110F.ver1.0.g499220	Transmembrane protein 45A-like
1.64814	0	Vascular tissue	VITVvi_vCabSauv08_v1.1_Primary000117F.ver1.0.g507830	F-Box protein
1.6424	0	Vascular tissue	VITVvi_vCabSauv08_v1.1_Primary000028F.ver1.0.g383560	External alternative NAD(P)H-ubiquinone oxidoreductase
1.64182	0	Vascular tissue	VITVvi_vCabSauv08_v1.1_Primary000085F.ver1.0.g471140	Erwinia induced protein 2
1.64162	0	Vascular tissue	VITVvi_vCabSauv08_v1.1_Haplotig000080F_010.ver1.0.g185010	-
1.64092	0	Vascular tissue	VITVvi_vCabSauv08_v1.1_Primary000002F.ver1.0.g281550	Haloacid dehalogenase-like hydrolase (HAD) superfamily protein
1.6384	0	Vascular tissue	VITVvi_vCabSauv08_v1.1_Primary000048F.ver1.0.g421830	Myb-related protein
1.6281	0	Vascular tissue	VITVvi_vCabSauv08_v1.1_Haplotig000018F_013.ver1.0.g096630	Belongs to the mitochondrial carrier (TC 2.A.29) family
1.62728	0	Vascular tissue	VITVvi_vCabSauv08_v1.1_Primary000233F.ver1.0.g575270	Belongs to the iron ascorbate-dependent oxidoreductase family
1.62687	0	Vascular tissue	VITVvi_vCabSauv08_v1.1_Primary000014F.ver1.0.g341270	Transcription factor
1.62433	0	Vascular tissue	VITVvi_vCabSauv08_v1.1_Primary000022F.ver1.0.g361120	transcription factor
1.61829	0	Vascular tissue	VITVvi_vCabSauv08_v1.1_Primary000088F.ver1.0.g474050	Endochitinase
1.61765	0	Vascular tissue	VITVvi_vCabSauv08_v1.1_Primary000003F.ver1.0.g286100	dof zinc finger protein
1.61225	0	Vascular tissue	VITVvi_vCabSauv08_v1.1_Primary000084F.ver1.0.g467800	LURP-one-related
1.60984	0	Vascular tissue	VITVvi_vCabSauv08_v1.1_Primary000014F.ver1.0.g339930	Acid phosphatase vanadium-dependent haloperoxidase-related protein
1.60862	0	Vascular tissue	VITVvi_vCabSauv08_v1.1_Primary000008F.ver1.0.g319050	ethylene-responsive transcription factor
1.60807	0	Vascular tissue	VITVvi_vCabSauv08_v1.1_Primary000060F.ver1.0.g438180	calcium-dependent lipid-binding (CaLB domain) family protein
1.60778	0	Vascular tissue	VITVvi_vCabSauv08_v1.1_Primary000048F.ver1.0.g421740	ethylene-responsive transcription factor
1.60524	0	Vascular tissue	VITVvi_vCabSauv08_v1.1_Haplotig000001F_068.ver1.0.g020820	-
1.60204	0	Vascular tissue	VITVvi_vCabSauv08_v1.1_Primary000001F.ver1.0.g267240	(NAC) domain-containing protein
1.60094	0	Vascular tissue	VITVvi_vCabSauv08_v1.1_Primary000028F.ver1.0.g384710	transcription factor
1.59966	0	Vascular tissue	VITVvi_vCabSauv08_v1.1_Primary000024F.ver1.0.g369850	-
1.59845	0	Vascular tissue	VITVvi_vCabSauv08_v1.1_Haplotig000080F_010.ver1.0.g184850	Histone H3
1.59712	0	Vascular tissue	VITVvi_vCabSauv08_v1.1_Primary000002F.ver1.0.g284700	WRKY Transcription Factor
1.59689	0	Vascular tissue	VITVvi_vCabSauv08_v1.1_Haplotig000043F_024.ver1.0.g150520	-
1.59577	0	Vascular tissue	VITVvi_vCabSauv08_v1.1_Primary000000F.ver1.0.g261170	homeobox-leucine zipper protein
1.59017	0	Vascular tissue	VITVvi_vCabSauv08_v1.1_Primary000018F.ver1.0.g349120	Belongs to the glycosyltransferase 8 family
1.5854	0	Vascular tissue	VITVvi_vCabSauv08_v1.1_Primary000271F.ver1.0.g584430	Pantoate--beta-alanine
1.5843	0	Vascular tissue	VITVvi_vCabSauv08_v1.1_Primary000114F.ver1.0.g502990	-
1.58324	0	Vascular tissue	VITVvi_vCabSauv08_v1.1_Primary000010F.ver1.0.g327170	Arabinogalactan peptide
1.58297	0	Vascular tissue	VITVvi_vCabSauv08_v1.1_Haplotig000004F_076.ver1.0.g050490	Transcriptional activator that specifically binds 5'- GATA-3' or 5'-GAT-3' motifs within gene promoters
1.58244	0	Vascular tissue	VITVvi_vCabSauv08_v1.1_Primary000233F.ver1.0.g575290	Belongs to the iron ascorbate-dependent oxidoreductase family
1.58174	0	Vascular tissue	VITVvi_vCabSauv08_v1.1_Haplotig000006F_033.ver1.0.g061200	-
1.58172	0	Vascular tissue	VITVvi_vCabSauv08_v1.1_Primary000003F.ver1.0.g291670	-
1.57907	0	Vascular tissue	VITVvi_vCabSauv08_v1.1_Primary000010F.ver1.0.g323350	auxin-responsive protein
1.57631	0	Vascular tissue	VITVvi_vCabSauv08_v1.1_Primary000039F.ver1.0.g408600	Cysteine-rich and transmembrane domain-containing protein
1.57565	0	Vascular tissue	VITVvi_vCabSauv08_v1.1_Primary000148F.ver1.0.g533110	Phenylalanine ammonialyase
1.57386	0	Vascular tissue	VITVvi_vCabSauv08_v1.1_Primary000197F.ver1.0.g560900	nicotianamine
1.56444	0	Vascular tissue	VITVvi_vCabSauv08_v1.1_Primary000000F.ver1.0.g256890	Belongs to the peptidase M10A family
1.56232	0	Vascular tissue	VITVvi_vCabSauv08_v1.1_Primary000024F.ver1.0.g368600	-
1.56177	0	Vascular tissue	VITVvi_vCabSauv08_v1.1_Primary000153F.ver1.0.g536320	Plant lipoxygenase may be involved in a number of diverse aspects of plant physiology including growth and development, pest resistance, and senescence or responses to wounding
1.5606	0	Vascular tissue	VITVvi_vCabSauv08_v1.1_Primary000002F.ver1.0.g276670	-
1.55807	0	Vascular tissue	VITVvi_vCabSauv08_v1.1_Primary000095F.ver1.0.g483290	BAHD acyltransferase
1.5572	0	Vascular tissue	VITVvi_vCabSauv08_v1.1_Primary000028F.ver1.0.g384470	Heat Stress Transcription Factor
1.55556	0	Vascular tissue	VITVvi_vCabSauv08_v1.1_Primary000028F.ver1.0.g383430	Protein MOTHER of FT and TF 1-like
1.54858	0	Vascular tissue	VITVvi_vCabSauv08_v1.1_Haplotig000080F_010.ver1.0.g185040	-
1.54818	0	Vascular tissue	VITVvi_vCabSauv08_v1.1_Primary000020F.ver1.0.g357940	Domain of unknown function (DUF4228)
1.5469	0	Vascular tissue	VITVvi_vCabSauv08_v1.1_Primary000003F.ver1.0.g285740	Uncharacterized protein family, UPF0114
1.54317	0	Vascular tissue	VITVvi_vCabSauv08_v1.1_Primary000020F.ver1.0.g357190	GEM-like protein
1.54276	0	Vascular tissue	VITVvi_vCabSauv08_v1.1_Primary000011F.ver1.0.g330180	Bet1-like protein
1.54062	0	Vascular tissue	VITVvi_vCabSauv08_v1.1_Primary000021F.ver1.0.g359250	DnaJ Hsp40 cysteine-rich domain superfamily protein
1.5374	0	Vascular tissue	VITVvi_vCabSauv08_v1.1_Primary000000F.ver1.0.g259580	sphinganine-1-phosphate aldolase activity
1.53738	0	Vascular tissue	VITVvi_vCabSauv08_v1.1_Primary000071F.ver1.0.g451870	TMV resistance protein N-like
1.53624	0	Vascular tissue	VITVvi_vCabSauv08_v1.1_Primary000000F.ver1.0.g255420	calcium-binding protein
1.53548	0	Vascular tissue	VITVvi_vCabSauv08_v1.1_Primary000038F.ver1.0.g407520	Boron transporter
1.53485	0	Vascular tissue	VITVvi_vCabSauv08_v1.1_Primary000005F.ver1.0.g302320	Belongs to the MIP aquaporin (TC 1.A.8) family
1.5323	0	Vascular tissue	VITVvi_vCabSauv08_v1.1_Primary000116F.ver1.0.g507300	protein kinase activity
1.52799	0	Vascular tissue	VITVvi_vCabSauv08_v1.1_Primary000114F.ver1.0.g504330	Transcription factor
1.52716	0	Vascular tissue	VITVvi_vCabSauv08_v1.1_Primary000173F.ver1.0.g550030	ethylene-responsive transcription factor
1.52574	0	Vascular tissue	VITVvi_vCabSauv08_v1.1_Haplotig000128F_006.ver1.0.g221810	ODORANT1-like
1.52539	0	Vascular tissue	VITVvi_vCabSauv08_v1.1_Primary000003F.ver1.0.g285850	-
1.52448	0	Vascular tissue	VITVvi_vCabSauv08_v1.1_Primary000002F.ver1.0.g279780	Protein of unknown function (DUF1442)
1.52238	0	Vascular tissue	VITVvi_vCabSauv08_v1.1_Primary000003F.ver1.0.g285280	Zinc finger protein
1.51866	0	Vascular tissue	VITVvi_vCabSauv08_v1.1_Primary000115F.ver1.0.g504810	auxin-induced protein
1.51768	0	Vascular tissue	VITVvi_vCabSauv08_v1.1_Primary000088F.ver1.0.g473920	Endochitinase
1.51689	0	Vascular tissue	VITVvi_vCabSauv08_v1.1_Primary000000F.ver1.0.g261870	Amino-acid permease
1.51362	0	Vascular tissue	VITVvi_vCabSauv08_v1.1_Primary000061F.ver1.0.g440960	-
1.51331	0	Vascular tissue	VITVvi_vCabSauv08_v1.1_Primary000171F.ver1.0.g548660	Mitogen-activated protein kinase kinase kinase
1.51107	0	Vascular tissue	VITVvi_vCabSauv08_v1.1_Primary000039F.ver1.0.g408550	Cysteine-rich and transmembrane domain-containing protein
1.51056	0	Vascular tissue	VITVvi_vCabSauv08_v1.1_Primary000104F.ver1.0.g494840	carboxylesterase 17
1.50899	0	Vascular tissue	VITVvi_vCabSauv08_v1.1_Primary000096F.ver1.0.g485210	U-box domain-containing protein
1.50859	0	Vascular tissue	VITVvi_vCabSauv08_v1.1_Primary000123F.ver1.0.g512510	nuclease HARBI1
1.50784	0	Vascular tissue	VITVvi_vCabSauv08_v1.1_Primary000148F.ver1.0.g533120	Phenylalanine ammonialyase
1.50613	0	Vascular tissue	VITVvi_vCabSauv08_v1.1_Primary000317F.ver1.0.g593710	belongs to the protein kinase superfamily
1.50526	0	Vascular tissue	VITVvi_vCabSauv08_v1.1_Primary000005F.ver1.0.g297310	-
1.50255	0	Vascular tissue	VITVvi_vCabSauv08_v1.1_Primary000003F.ver1.0.g290480	Clathrin assembly protein
1.50229	0	Vascular tissue	VITVvi_vCabSauv08_v1.1_Haplotig000027F_024.ver1.0.g122080	-
1.50057	0	Vascular tissue	VITVvi_vCabSauv08_v1.1_Primary000117F.ver1.0.g507820	F-Box protein
1.50056	0	Vascular tissue	VITVvi_vCabSauv08_v1.1_Primary000153F.ver1.0.g536120	threonine synthase
1.49653	0	Vascular tissue	VITVvi_vCabSauv08_v1.1_Primary000001F.ver1.0.g271380	exocyst complex component
1.49597	0	Vascular tissue	VITVvi_vCabSauv08_v1.1_Primary000099F.ver1.0.g488730	UPF0392 protein
1.49495	0	Vascular tissue	VITVvi_vCabSauv08_v1.1_Primary000449F.ver1.0.g610280	-
1.49238	0	Vascular tissue	VITVvi_vCabSauv08_v1.1_Primary000104F.ver1.0.g495470	Plant protein of unknown function (DUF868)
1.48958	0	Vascular tissue	VITVvi_vCabSauv08_v1.1_Primary000003F.ver1.0.g291310	F-box protein
1.48926	0	Vascular tissue	VITVvi_vCabSauv08_v1.1_Primary000029F.ver1.0.g387900	Dehydration-responsive element-binding protein
1.48818	0	Vascular tissue	VITVvi_vCabSauv08_v1.1_Primary000026F.ver1.0.g377480	Myb-related protein
1.4868	0	Vascular tissue	VITVvi_vCabSauv08_v1.1_Primary000444F.ver1.0.g609800	-
1.48587	0	Vascular tissue	VITVvi_vCabSauv08_v1.1_Primary000085F.ver1.0.g469680	ethylene-responsive transcription factor
1.48428	0	Vascular tissue	VITVvi_vCabSauv08_v1.1_Primary000041F.ver1.0.g412180	-
1.48329	0	Vascular tissue	VITVvi_vCabSauv08_v1.1_Primary000014F.ver1.0.g340120	WRKY Transcription Factor
1.48304	0	Vascular tissue	VITVvi_vCabSauv08_v1.1_Primary000001F.ver1.0.g270270	Protein kinase C conserved region 2 (CalB)
1.4825	0	Vascular tissue	VITVvi_vCabSauv08_v1.1_Haplotig000043F_023.ver1.0.g149640	Integral membrane single C2 domain protein
1.48141	0	Vascular tissue	VITVvi_vCabSauv08_v1.1_Primary000020F.ver1.0.g357150	Zinc finger protein CONSTANS-like
1.47994	0	Vascular tissue	VITVvi_vCabSauv08_v1.1_Primary000018F.ver1.0.g350540	Hypoxia-responsive family
1.47747	0	Vascular tissue	VITVvi_vCabSauv08_v1.1_Primary000000F.ver1.0.g262660	protein kinase activity
1.47447	0	Vascular tissue	VITVvi_vCabSauv08_v1.1_Primary000022F.ver1.0.g363810	WRKY transcription factor
1.47344	0	Vascular tissue	VITVvi_vCabSauv08_v1.1_Primary000024F.ver1.0.g369140	atexp12,atexpa12,athexp alpha 1.24,exp12,expa12
1.47153	0	Vascular tissue	VITVvi_vCabSauv08_v1.1_Primary000008F.ver1.0.g314750	Protein of unknown function (DUF3675)
1.47025	0	Vascular tissue	VITVvi_vCabSauv08_v1.1_Primary000268F.ver1.0.g583810	RING-type E3 ubiquitin transferase
1.46925	0	Vascular tissue	VITVvi_vCabSauv08_v1.1_Haplotig000127F_009.ver1.0.g221370	glutathione transferase activity
1.46817	0	Vascular tissue	VITVvi_vCabSauv08_v1.1_Primary000002F.ver1.0.g283820	-
1.46803	0	Vascular tissue	VITVvi_vCabSauv08_v1.1_Primary000010F.ver1.0.g326230	E3 ubiquitin-protein ligase
1.46513	0	Vascular tissue	VITVvi_vCabSauv08_v1.1_Primary000037F.ver1.0.g405320	-
1.46372	0	Vascular tissue	VITVvi_vCabSauv08_v1.1_Primary000035F.ver1.0.g402450	Peptide methionine sulfoxide
1.4634	0	Vascular tissue	VITVvi_vCabSauv08_v1.1_Primary000028F.ver1.0.g385180	May be involved in modulation of pathogen defense and leaf cell death
1.46327	0	Vascular tissue	VITVvi_vCabSauv08_v1.1_Haplotig000105F_014.ver1.0.g207640	DUF761-associated sequence motif
1.46304	0	Vascular tissue	VITVvi_vCabSauv08_v1.1_Primary000114F.ver1.0.g502590	Hypoxia-responsive family
1.4622	0	Vascular tissue	VITVvi_vCabSauv08_v1.1_Primary000041F.ver1.0.g413890	Indole-3-acetic acid-amido synthetase
1.45766	0	Vascular tissue	VITVvi_vCabSauv08_v1.1_Haplotig000006F_033.ver1.0.g060960	protein At4g14450, chloroplastic-like
1.45577	0	Vascular tissue	VITVvi_vCabSauv08_v1.1_Primary000001F.ver1.0.g272980	Belongs to the short-chain dehydrogenases reductases (SDR) family
1.45541	0	Vascular tissue	VITVvi_vCabSauv08_v1.1_Primary000000F.ver1.0.g259980	oberon 3
1.45192	0	Vascular tissue	VITVvi_vCabSauv08_v1.1_Primary000468F.ver1.0.g612010	(NAC) domain-containing protein
1.45103	0	Vascular tissue	VITVvi_vCabSauv08_v1.1_Primary000001F.ver1.0.g266690	G-type lectin S-receptor-like serine threonine-protein kinase SD3-1
1.44988	0	Vascular tissue	VITVvi_vCabSauv08_v1.1_Primary000334F.ver1.0.g596870	transcription factor
1.44954	0	Vascular tissue	VITVvi_vCabSauv08_v1.1_Primary000014F.ver1.0.g337520	Cytochrome b561 and DOMON domain-containing protein
1.44916	0	Vascular tissue	VITVvi_vCabSauv08_v1.1_Primary000007F.ver1.0.g312540	CBS domain-containing protein
1.44912	0	Vascular tissue	VITVvi_vCabSauv08_v1.1_Primary000025F.ver1.0.g372110	-
1.44831	0	Vascular tissue	VITVvi_vCabSauv08_v1.1_Primary000001F.ver1.0.g270360	phosphatase 2C
1.44788	0	Vascular tissue	VITVvi_vCabSauv08_v1.1_Primary000148F.ver1.0.g533150	Belongs to the GST superfamily
1.44747	0	Vascular tissue	VITVvi_vCabSauv08_v1.1_Primary000084F.ver1.0.g468840	carbohydrate kinase family protein
1.44741	0	Vascular tissue	VITVvi_vCabSauv08_v1.1_Primary000010F.ver1.0.g327860	-
1.44428	0	Vascular tissue	VITVvi_vCabSauv08_v1.1_Primary000007F.ver1.0.g309960	L-type lectin-domain containing receptor kinase
1.44095	0	Vascular tissue	VITVvi_vCabSauv08_v1.1_Primary000039F.ver1.0.g408590	Cysteine-rich and transmembrane domain-containing protein
1.44091	0	Vascular tissue	VITVvi_vCabSauv08_v1.1_Primary000153F.ver1.0.g536550	jasmonate-zim-domain protein
1.43761	0	Vascular tissue	VITVvi_vCabSauv08_v1.1_Primary000022F.ver1.0.g361750	-
1.43737	0	Vascular tissue	VITVvi_vCabSauv08_v1.1_Primary000028F.ver1.0.g383260	Serine threonine-protein kinase
1.43575	0	Vascular tissue	VITVvi_vCabSauv08_v1.1_Primary000000F.ver1.0.g263670	E3 ubiquitin-protein ligase
1.43369	0	Vascular tissue	VITVvi_vCabSauv08_v1.1_Primary000067F.ver1.0.g450300	APO protein 3
1.42942	0	Vascular tissue	VITVvi_vCabSauv08_v1.1_Primary000010F.ver1.0.g327160	-
1.42689	0	Vascular tissue	VITVvi_vCabSauv08_v1.1_Primary000018F.ver1.0.g350420	glutathione s-transferase
1.42512	0	Vascular tissue	VITVvi_vCabSauv08_v1.1_Primary000008F.ver1.0.g318850	F-box LRR-repeat protein
1.42495	0	Vascular tissue	VITVvi_vCabSauv08_v1.1_Primary000022F.ver1.0.g363250	Belongs to the expansin family
1.42285	0	Vascular tissue	VITVvi_vCabSauv08_v1.1_Primary000024F.ver1.0.g368430	-
1.42279	0	Vascular tissue	VITVvi_vCabSauv08_v1.1_Primary000011F.ver1.0.g330000	Belongs to the mitochondrial carrier (TC 2.A.29) family
1.42039	0	Vascular tissue	VITVvi_vCabSauv08_v1.1_Primary000002F.ver1.0.g278060	Phospholipase A1-Ibeta2
1.41739	0	Vascular tissue	VITVvi_vCabSauv08_v1.1_Haplotig000006F_033.ver1.0.g061760	calmodulin-like protein
1.41725	0	Vascular tissue	VITVvi_vCabSauv08_v1.1_Primary000008F.ver1.0.g314990	Long cell-linked locus protein
1.41723	0	Vascular tissue	VITVvi_vCabSauv08_v1.1_Primary000000F.ver1.0.g256520	glutathione s-transferase
1.41708	0	Vascular tissue	VITVvi_vCabSauv08_v1.1_Haplotig000027F_024.ver1.0.g122180	Dirigent proteins impart stereoselectivity on the phenoxy radical-coupling reaction, yielding optically active lignans from two molecules of coniferyl alcohol in the biosynthesis of lignans, flavonolignans, and alkaloids and thus plays a central role in plant secondary metabolism
1.41681	0	Vascular tissue	VITVvi_vCabSauv08_v1.1_Haplotig000004F_076.ver1.0.g050500	cytochrome P450
1.41607	0	Vascular tissue	VITVvi_vCabSauv08_v1.1_Primary000169F.ver1.0.g546690	NAC domain-containing protein
1.41329	0	Vascular tissue	VITVvi_vCabSauv08_v1.1_Primary000014F.ver1.0.g339470	-
1.41262	0	Vascular tissue	VITVvi_vCabSauv08_v1.1_Primary000085F.ver1.0.g471210	-
1.40757	0	Vascular tissue	VITVvi_vCabSauv08_v1.1_Primary000009F.ver1.0.g319810	RING-type E3 ubiquitin transferase
1.40095	0	Vascular tissue	VITVvi_vCabSauv08_v1.1_Primary000002F.ver1.0.g283780	transcription factor
1.3969	0	Vascular tissue	VITVvi_vCabSauv08_v1.1_Primary000084F.ver1.0.g468190	UDP-Glycosyltransferase
1.39131	0	Vascular tissue	VITVvi_vCabSauv08_v1.1_Primary000177F.ver1.0.g552160	Dynein light chain
1.39111	0	Vascular tissue	VITVvi_vCabSauv08_v1.1_Haplotig000113F_005.ver1.0.g211220	Haloacid dehalogenase-like hydrolase (HAD) superfamily protein
1.39099	0	Vascular tissue	VITVvi_vCabSauv08_v1.1_Primary000263F.ver1.0.g582770	Methanol O-anthraniloyltransferase-like
1.38847	0	Vascular tissue	VITVvi_vCabSauv08_v1.1_Primary000026F.ver1.0.g377340	Catalyzes the oxidation of L-aspartate to iminoaspartate
1.38823	0	Vascular tissue	VITVvi_vCabSauv08_v1.1_Primary000095F.ver1.0.g483170	Aspartate aminotransferase
1.38686	0	Vascular tissue	VITVvi_vCabSauv08_v1.1_Haplotig000080F_010.ver1.0.g184590	-
1.3845	0	Vascular tissue	VITVvi_vCabSauv08_v1.1_Primary000101F.ver1.0.g491120	wall-associated receptor kinase-like
1.38185	0	Vascular tissue	VITVvi_vCabSauv08_v1.1_Primary000000F.ver1.0.g255870	F-box kelch-repeat protein
1.38168	0	Vascular tissue	VITVvi_vCabSauv08_v1.1_Primary000010F.ver1.0.g326840	Dynein light chain
1.38026	0	Vascular tissue	VITVvi_vCabSauv08_v1.1_Primary000026F.ver1.0.g377420	Belongs to the 3-beta-HSD family
1.37825	0	Vascular tissue	VITVvi_vCabSauv08_v1.1_Primary000088F.ver1.0.g474030	Endochitinase
1.37758	0	Vascular tissue	VITVvi_vCabSauv08_v1.1_Haplotig000016F_010.ver1.0.g092910	Belongs to the protein kinase superfamily
1.37305	0	Vascular tissue	VITVvi_vCabSauv08_v1.1_Haplotig000201F_016.ver1.0.g241210	Cysteine-rich receptor-like protein kinase
1.37204	0	Vascular tissue	VITVvi_vCabSauv08_v1.1_Haplotig000105F_014.ver1.0.g207660	Trihelix transcription factor
1.36995	0	Vascular tissue	VITVvi_vCabSauv08_v1.1_Primary000099F.ver1.0.g488240	Belongs to the plant dehydrin family
1.36907	0	Vascular tissue	VITVvi_vCabSauv08_v1.1_Haplotig000052F_017.ver1.0.g161570	-
1.36902	0	Vascular tissue	VITVvi_vCabSauv08_v1.1_Haplotig000080F_010.ver1.0.g184960	-
1.3686	0	Vascular tissue	VITVvi_vCabSauv08_v1.1_Primary000145F.ver1.0.g530900	glycine-rich protein
1.36508	0	Vascular tissue	VITVvi_vCabSauv08_v1.1_Primary000065F.ver1.0.g446550	ankyrin repeat-containing protein
1.36459	0	Vascular tissue	VITVvi_vCabSauv08_v1.1_Primary000061F.ver1.0.g442850	lob domain-containing protein
1.36273	0	Vascular tissue	VITVvi_vCabSauv08_v1.1_Primary000029F.ver1.0.g388590	calcium-binding protein
1.36043	0	Vascular tissue	VITVvi_vCabSauv08_v1.1_Haplotig000000F_052.ver1.0.g007190	Poly (ADP-ribose) polymerase
1.35915	0	Vascular tissue	VITVvi_vCabSauv08_v1.1_Primary000029F.ver1.0.g388210	cytochrome P450
1.35745	0	Vascular tissue	VITVvi_vCabSauv08_v1.1_Primary000001F.ver1.0.g274350	RING-type E3 ubiquitin transferase
1.35611	0	Vascular tissue	VITVvi_vCabSauv08_v1.1_Primary000041F.ver1.0.g411750	TSL-kinase interacting protein
1.35579	0	Vascular tissue	VITVvi_vCabSauv08_v1.1_Primary000001F.ver1.0.g270440	E3 ubiquitin-protein ligase
1.35502	0	Vascular tissue	VITVvi_vCabSauv08_v1.1_Primary000026F.ver1.0.g379320	Carboxylesterase
1.355	0	Vascular tissue	VITVvi_vCabSauv08_v1.1_Primary000003F.ver1.0.g290610	Classical arabinogalactan protein 5-like
1.3548	0	Vascular tissue	VITVvi_vCabSauv08_v1.1_Primary000034F.ver1.0.g398790	histone H3
1.35388	0	Vascular tissue	VITVvi_vCabSauv08_v1.1_Primary000026F.ver1.0.g375530	Catalyzes the phosphorylation of D-fructose 6-phosphate to fructose 1,6-bisphosphate by ATP, the first committing step of glycolysis
1.3524	0	Vascular tissue	VITVvi_vCabSauv08_v1.1_Haplotig000094F_003.ver1.0.g197510	ethylene-responsive transcription factor
1.3518	0	Vascular tissue	VITVvi_vCabSauv08_v1.1_Primary000001F.ver1.0.g269270	PAR1 protein
1.35173	0	Vascular tissue	VITVvi_vCabSauv08_v1.1_Primary000101F.ver1.0.g491110	wall-associated receptor kinase-like
1.35058	0	Vascular tissue	VITVvi_vCabSauv08_v1.1_Primary000003F.ver1.0.g290690	-
1.34961	0	Vascular tissue	VITVvi_vCabSauv08_v1.1_Primary000029F.ver1.0.g387670	GABA transporter 1-like
1.34921	0	Vascular tissue	VITVvi_vCabSauv08_v1.1_Primary000000F.ver1.0.g260100	PLATZ transcription factor
1.34899	0	Vascular tissue	VITVvi_vCabSauv08_v1.1_Primary000022F.ver1.0.g362880	-
1.34711	0	Vascular tissue	VITVvi_vCabSauv08_v1.1_Primary000002F.ver1.0.g283910	Belongs to the UDP-glycosyltransferase family
1.34603	0	Vascular tissue	VITVvi_vCabSauv08_v1.1_Primary000022F.ver1.0.g360870	inactive poly ADP-ribose polymerase
1.34325	0	Vascular tissue	VITVvi_vCabSauv08_v1.1_Haplotig000042F_024.ver1.0.g148480	-
1.34266	0	Vascular tissue	VITVvi_vCabSauv08_v1.1_Primary000028F.ver1.0.g385950	Heavy metal-associated isoprenylated plant protein
1.33869	0	Vascular tissue	VITVvi_vCabSauv08_v1.1_Primary000007F.ver1.0.g307130	Belongs to the Orn Lys Arg decarboxylase class-II family. SpeA subfamily
1.33761	0	Vascular tissue	VITVvi_vCabSauv08_v1.1_Primary000003F.ver1.0.g287480	-
1.33472	0	Vascular tissue	VITVvi_vCabSauv08_v1.1_Primary000008F.ver1.0.g313800	protein self-association
1.33413	0	Vascular tissue	VITVvi_vCabSauv08_v1.1_Primary000026F.ver1.0.g375430	amino acid transporter
1.33201	0	Vascular tissue	VITVvi_vCabSauv08_v1.1_Primary000157F.ver1.0.g539480	-
1.33161	0	Vascular tissue	VITVvi_vCabSauv08_v1.1_Primary000014F.ver1.0.g337430	serine threonine-protein kinase
1.33046	0	Vascular tissue	VITVvi_vCabSauv08_v1.1_Primary000007F.ver1.0.g311890	Calmodulin-binding protein
1.32861	0	Vascular tissue	VITVvi_vCabSauv08_v1.1_Haplotig000089F_008.ver1.0.g193530	BON1-associated protein 2-like
1.32769	0	Vascular tissue	VITVvi_vCabSauv08_v1.1_Primary000014F.ver1.0.g339950	Belongs to the cytochrome P450 family
1.32369	0	Vascular tissue	VITVvi_vCabSauv08_v1.1_Primary000026F.ver1.0.g377730	galactinol--sucrose
1.32333	0	Vascular tissue	VITVvi_vCabSauv08_v1.1_Primary000292F.ver1.0.g589000	cationic amino acid transporter
1.32289	0	Vascular tissue	VITVvi_vCabSauv08_v1.1_Primary000054F.ver1.0.g430900	-
1.32163	0	Vascular tissue	VITVvi_vCabSauv08_v1.1_Primary000001F.ver1.0.g266490	4,5-DOPA dioxygenase
1.32103	0	Vascular tissue	VITVvi_vCabSauv08_v1.1_Haplotig000089F_008.ver1.0.g194180	Carboxylesterase
1.31937	0	Vascular tissue	VITVvi_vCabSauv08_v1.1_Primary000022F.ver1.0.g364600	Alpha-1,4-glucan-protein synthase (UDP-forming)
1.31678	0	Vascular tissue	VITVvi_vCabSauv08_v1.1_Haplotig000091F_015.ver1.0.g195490	3-oxo-5-alpha-steroid 4-dehydrogenase
1.31669	0	Vascular tissue	VITVvi_vCabSauv08_v1.1_Primary000024F.ver1.0.g368400	-
1.31488	0	Vascular tissue	VITVvi_vCabSauv08_v1.1_Primary000028F.ver1.0.g384140	polyphenol oxidase
1.31469	0	Vascular tissue	VITVvi_vCabSauv08_v1.1_Haplotig000027F_024.ver1.0.g122200	Dirigent proteins impart stereoselectivity on the phenoxy radical-coupling reaction, yielding optically active lignans from two molecules of coniferyl alcohol in the biosynthesis of lignans, flavonolignans, and alkaloids and thus plays a central role in plant secondary metabolism
1.31304	0	Vascular tissue	VITVvi_vCabSauv08_v1.1_Primary000021F.ver1.0.g359060	Mitochondrial import inner membrane translocase subunit
1.31265	0	Vascular tissue	VITVvi_vCabSauv08_v1.1_Primary000005F.ver1.0.g301850	omega-3 fatty acid desaturase
1.31128	0	Vascular tissue	VITVvi_vCabSauv08_v1.1_Primary000123F.ver1.0.g513390	belongs to the protein kinase superfamily
1.31056	0	Vascular tissue	VITVvi_vCabSauv08_v1.1_Primary000001F.ver1.0.g274290	Auxin responsive protein
1.31036	0	Vascular tissue	VITVvi_vCabSauv08_v1.1_Primary000010F.ver1.0.g323940	12-oxophytodienoate reductase
1.31023	0	Vascular tissue	VITVvi_vCabSauv08_v1.1_Primary000001F.ver1.0.g273050	Belongs to the peptidase S10 family
1.30961	0	Vascular tissue	VITVvi_vCabSauv08_v1.1_Primary000099F.ver1.0.g488690	Belongs to the protein kinase superfamily
1.30924	0	Vascular tissue	VITVvi_vCabSauv08_v1.1_Haplotig000004F_018.ver1.0.g043500	NEP1-interacting protein
1.30801	0	Vascular tissue	VITVvi_vCabSauv08_v1.1_Haplotig000004F_076.ver1.0.g047840	Tyrosine-protein phosphatase
1.30756	0	Vascular tissue	VITVvi_vCabSauv08_v1.1_Primary000000F.ver1.0.g259140	E3 ubiquitin-protein ligase
1.30491	0	Vascular tissue	VITVvi_vCabSauv08_v1.1_Primary000005F.ver1.0.g300840	Adenine guanine permease
1.30462	0	Vascular tissue	VITVvi_vCabSauv08_v1.1_Primary000005F.ver1.0.g296770	-
1.30133	0	Vascular tissue	VITVvi_vCabSauv08_v1.1_Primary000008F.ver1.0.g316830	Histone H2A
1.30045	0	Vascular tissue	VITVvi_vCabSauv08_v1.1_Primary000101F.ver1.0.g490470	protein kinase activity
1.30041	0	Vascular tissue	VITVvi_vCabSauv08_v1.1_Primary000021F.ver1.0.g360430	YLS9-like
1.30037	0	Vascular tissue	VITVvi_vCabSauv08_v1.1_Primary000061F.ver1.0.g442170	exocyst complex component
1.29904	0	Vascular tissue	VITVvi_vCabSauv08_v1.1_Primary000060F.ver1.0.g438510	Belongs to the UDP-glycosyltransferase family
1.2936	0	Vascular tissue	VITVvi_vCabSauv08_v1.1_Primary000060F.ver1.0.g437540	WRKY Transcription Factor
1.29246	0	Vascular tissue	VITVvi_vCabSauv08_v1.1_Primary000018F.ver1.0.g350380	REF SRPP-like protein
1.29197	0	Vascular tissue	VITVvi_vCabSauv08_v1.1_Primary000048F.ver1.0.g422280	-
1.29051	0	Vascular tissue	VITVvi_vCabSauv08_v1.1_Primary000171F.ver1.0.g548740	Stigma-specific protein, Stig1
1.29017	0	Vascular tissue	VITVvi_vCabSauv08_v1.1_Primary000025F.ver1.0.g372580	Heat shock protein 70 (HSP70)-interacting protein
1.28865	0	Vascular tissue	VITVvi_vCabSauv08_v1.1_Primary000002F.ver1.0.g282200	Belongs to the class I-like SAM-binding methyltransferase superfamily. Cation-independent O- methyltransferase family
1.28541	0	Vascular tissue	VITVvi_vCabSauv08_v1.1_Primary000061F.ver1.0.g442810	phosphatidylinositol transfer protein
1.28435	0	Vascular tissue	VITVvi_vCabSauv08_v1.1_Primary000061F.ver1.0.g441200	receptor-like protein kinase
1.28323	0	Vascular tissue	VITVvi_vCabSauv08_v1.1_Haplotig000125F_007.ver1.0.g219320	WRKY Transcription Factor
1.28244	0	Vascular tissue	VITVvi_vCabSauv08_v1.1_Haplotig000001F_068.ver1.0.g020610	-
1.27789	0	Vascular tissue	VITVvi_vCabSauv08_v1.1_Primary000008F.ver1.0.g318660	histone h2a
1.27722	0	Vascular tissue	VITVvi_vCabSauv08_v1.1_Primary000085F.ver1.0.g469840	Belongs to the mitochondrial carrier (TC 2.A.29) family
1.27607	0	Vascular tissue	VITVvi_vCabSauv08_v1.1_Primary000005F.ver1.0.g299370	Core component of nucleosome. Nucleosomes wrap and compact DNA into chromatin, limiting DNA accessibility to the cellular machineries which require DNA as a template. Histones thereby play a central role in transcription regulation, DNA repair, DNA replication and chromosomal stability. DNA accessibility is regulated via a complex set of post-translational modifications of histones, also called h…
1.27594	0	Vascular tissue	VITVvi_vCabSauv08_v1.1_Primary000024F.ver1.0.g368680	NAC domain-containing protein
1.27461	0	Vascular tissue	VITVvi_vCabSauv08_v1.1_Primary000169F.ver1.0.g547280	Pentatricopeptide repeat-containing protein
1.274	0	Vascular tissue	VITVvi_vCabSauv08_v1.1_Primary000110F.ver1.0.g499170	Glycine-rich protein A3-like
1.27367	0	Vascular tissue	VITVvi_vCabSauv08_v1.1_Primary000107F.ver1.0.g498310	Heat stress transcription factor
1.27255	0	Vascular tissue	VITVvi_vCabSauv08_v1.1_Haplotig000013F_006.ver1.0.g084860	-
1.2717	0	Vascular tissue	VITVvi_vCabSauv08_v1.1_Primary000139F.ver1.0.g526800	Belongs to the UDP-glycosyltransferase family
1.27096	0	Vascular tissue	VITVvi_vCabSauv08_v1.1_Primary000002F.ver1.0.g276030	membrane protein At4g09580
1.27028	0	Vascular tissue	VITVvi_vCabSauv08_v1.1_Primary000141F.ver1.0.g528160	WRKY Transcription Factor
1.26854	0	Vascular tissue	VITVvi_vCabSauv08_v1.1_Primary000028F.ver1.0.g386390	-
1.26678	0	Vascular tissue	VITVvi_vCabSauv08_v1.1_Primary000005F.ver1.0.g301760	phosphatase 2C
1.26499	0	Vascular tissue	VITVvi_vCabSauv08_v1.1_Primary000135F.ver1.0.g524030	-
1.26427	0	Vascular tissue	VITVvi_vCabSauv08_v1.1_Primary000094F.ver1.0.g481620	trichome branching
1.26424	0	Vascular tissue	VITVvi_vCabSauv08_v1.1_Primary000005F.ver1.0.g297700	The RING-variant domain is a C4HC3 zinc-finger like motif found in a number of cellular and viral proteins. Some of these proteins have been shown both in vivo and in vitro to have ubiquitin E3 ligase activity.
1.26218	0	Vascular tissue	VITVvi_vCabSauv08_v1.1_Primary000003F.ver1.0.g285600	Type I inositol 1,4,5-trisphosphate 5-phosphatase
1.26109	0	Vascular tissue	VITVvi_vCabSauv08_v1.1_Primary000002F.ver1.0.g284070	Mitogen-activated protein kinase kinase kinase
1.26103	0	Vascular tissue	VITVvi_vCabSauv08_v1.1_Primary000028F.ver1.0.g384130	At4g04980-like
1.26066	0	Vascular tissue	VITVvi_vCabSauv08_v1.1_Primary000008F.ver1.0.g316920	belongs to the protein kinase superfamily
1.2605	0	Vascular tissue	VITVvi_vCabSauv08_v1.1_Primary000028F.ver1.0.g384290	belongs to the protein kinase superfamily
1.26005	0	Vascular tissue	VITVvi_vCabSauv08_v1.1_Primary000010F.ver1.0.g324970	Calmodulin-binding protein
1.25847	0	Vascular tissue	VITVvi_vCabSauv08_v1.1_Primary000005F.ver1.0.g302060	regulation of endocannabinoid signaling pathway
1.25784	0	Vascular tissue	VITVvi_vCabSauv08_v1.1_Haplotig000043F_024.ver1.0.g150430	-
1.25634	0	Vascular tissue	VITVvi_vCabSauv08_v1.1_Primary000114F.ver1.0.g503460	3-oxo-Delta(4,5)-steroid 5-beta-reductase-like
1.25552	0	Vascular tissue	VITVvi_vCabSauv08_v1.1_Haplotig000046F_003.ver1.0.g153560	-
1.25534	0	Vascular tissue	VITVvi_vCabSauv08_v1.1_Primary000065F.ver1.0.g445600	ZINC FINGER protein
1.25492	0	Vascular tissue	VITVvi_vCabSauv08_v1.1_Primary000054F.ver1.0.g430480	WRKY Transcription Factor
1.25219	0	Vascular tissue	VITVvi_vCabSauv08_v1.1_Haplotig000089F_008.ver1.0.g194400	Peptidoglycan-binding LysM domain-containing protein
1.25132	0	Vascular tissue	VITVvi_vCabSauv08_v1.1_Primary000002F.ver1.0.g276790	purine permease
1.25127	0	Vascular tissue	VITVvi_vCabSauv08_v1.1_Primary000118F.ver1.0.g509330	Belongs to the AAA ATPase family
1.24941	0	Vascular tissue	VITVvi_vCabSauv08_v1.1_Primary000126F.ver1.0.g516940	Phytosulfokines
1.249	0	Vascular tissue	VITVvi_vCabSauv08_v1.1_Primary000127F.ver1.0.g518160	-
1.24616	0	Vascular tissue	VITVvi_vCabSauv08_v1.1_Primary000099F.ver1.0.g488410	-
1.24364	0	Vascular tissue	VITVvi_vCabSauv08_v1.1_Primary000002F.ver1.0.g276680	Transcription factor that specifically binds AT-rich DNA sequences related to the nuclear matrix attachment regions (MARs)
1.24192	0	Vascular tissue	VITVvi_vCabSauv08_v1.1_Primary000007F.ver1.0.g309610	belongs to the protein kinase superfamily
1.24018	0	Vascular tissue	VITVvi_vCabSauv08_v1.1_Primary000027F.ver1.0.g380970	Copper-transporting ATPase
1.23805	0	Vascular tissue	VITVvi_vCabSauv08_v1.1_Primary000180F.ver1.0.g553320	-
1.23591	0	Vascular tissue	VITVvi_vCabSauv08_v1.1_Primary000022F.ver1.0.g363320	-
1.23397	0	Vascular tissue	VITVvi_vCabSauv08_v1.1_Primary000096F.ver1.0.g485370	Sigma factor binding protein
1.23383	0	Vascular tissue	VITVvi_vCabSauv08_v1.1_Primary000000F.ver1.0.g259500	MYB family transcription factor
1.23365	0	Vascular tissue	VITVvi_vCabSauv08_v1.1_Primary000026F.ver1.0.g376760	Zinc finger AN1 domain-containing stress-associated protein
1.23343	0	Vascular tissue	VITVvi_vCabSauv08_v1.1_Primary000088F.ver1.0.g474060	Necessary for protein translocation in the endoplasmic reticulum
1.23318	0	Vascular tissue	VITVvi_vCabSauv08_v1.1_Primary000011F.ver1.0.g331780	WD repeat-containing protein
1.23287	0	Vascular tissue	VITVvi_vCabSauv08_v1.1_Primary000140F.ver1.0.g527470	-
1.22931	0	Vascular tissue	VITVvi_vCabSauv08_v1.1_Primary000010F.ver1.0.g323540	TIFY 10a-like
1.22788	0	Vascular tissue	VITVvi_vCabSauv08_v1.1_Primary000000F.ver1.0.g262270	Protein of unknown function (DUF1639)
1.22779	0	Vascular tissue	VITVvi_vCabSauv08_v1.1_Primary000083F.ver1.0.g466750	Belongs to the AAA ATPase family
1.22697	0	Vascular tissue	VITVvi_vCabSauv08_v1.1_Primary000005F.ver1.0.g294960	-
1.2249	0	Vascular tissue	VITVvi_vCabSauv08_v1.1_Primary000003F.ver1.0.g286910	Coenzyme Q-binding protein COQ10 homolog
1.22114	0	Vascular tissue	VITVvi_vCabSauv08_v1.1_Primary000114F.ver1.0.g503990	atcp1,cp1
1.21975	0	Vascular tissue	VITVvi_vCabSauv08_v1.1_Primary000065F.ver1.0.g445470	-
1.21881	0	Vascular tissue	VITVvi_vCabSauv08_v1.1_Primary000014F.ver1.0.g338210	-
1.21816	0	Vascular tissue	VITVvi_vCabSauv08_v1.1_Primary000007F.ver1.0.g306950	Transcriptional activator that specifically binds 5'- GATA-3' or 5'-GAT-3' motifs within gene promoters
1.21768	0	Vascular tissue	VITVvi_vCabSauv08_v1.1_Primary000028F.ver1.0.g383570	-
1.2174	0	Vascular tissue	VITVvi_vCabSauv08_v1.1_Primary000051F.ver1.0.g426700	Ethylene-responsive nuclear protein
1.21579	0	Vascular tissue	VITVvi_vCabSauv08_v1.1_Primary000011F.ver1.0.g329490	Dehydrogenase
1.2157	0	Vascular tissue	VITVvi_vCabSauv08_v1.1_Primary000095F.ver1.0.g484510	Belongs to the chalcone stilbene synthases family
1.21205	0	Vascular tissue	VITVvi_vCabSauv08_v1.1_Primary000000F.ver1.0.g265550	methylesterase 11
1.21046	0	Vascular tissue	VITVvi_vCabSauv08_v1.1_Primary000038F.ver1.0.g406850	at1g15400
1.20154	0	Vascular tissue	VITVvi_vCabSauv08_v1.1_Primary000595F.ver1.0.g618470	12-oxophytodienoate reductase
1.20046	0	Vascular tissue	VITVvi_vCabSauv08_v1.1_Primary000038F.ver1.0.g406500	-
1.2003	0	Vascular tissue	VITVvi_vCabSauv08_v1.1_Primary000175F.ver1.0.g551310	The coatomer is a cytosolic protein complex that binds to dilysine motifs and reversibly associates with Golgi non- clathrin-coated vesicles, which further mediate biosynthetic protein transport from the ER, via the Golgi up to the trans Golgi network. Coatomer complex is required for budding from Golgi membranes, and is essential for the retrograde Golgi-to-ER transport of dilysine-tagged protei…
1.19992	0	Vascular tissue	VITVvi_vCabSauv08_v1.1_Primary000000F.ver1.0.g258910	SufE-like protein
1.19893	0	Vascular tissue	VITVvi_vCabSauv08_v1.1_Primary000018F.ver1.0.g350650	Protein kinase C conserved region 2 (CalB)
1.19823	0	Vascular tissue	VITVvi_vCabSauv08_v1.1_Primary000028F.ver1.0.g383020	transcription factor
1.19822	0	Vascular tissue	VITVvi_vCabSauv08_v1.1_Primary000002F.ver1.0.g276010	Kinase that can phosphorylate various inositol polyphosphate such as Ins(3,4,5,6)P4 or Ins(1,3,4)P3
1.19704	0	Vascular tissue	VITVvi_vCabSauv08_v1.1_Primary000363F.ver1.0.g601120	-
1.19595	0	Vascular tissue	VITVvi_vCabSauv08_v1.1_Primary000310F.ver1.0.g592810	Apoptosis-inducing factor
1.19479	0	Vascular tissue	VITVvi_vCabSauv08_v1.1_Primary000005F.ver1.0.g300440	WRKY Transcription Factor
1.19443	0	Vascular tissue	VITVvi_vCabSauv08_v1.1_Primary000000F.ver1.0.g260030	RING-type E3 ubiquitin transferase
1.19136	0	Vascular tissue	VITVvi_vCabSauv08_v1.1_Primary000079F.ver1.0.g461000	BONZAI 3-like
1.18711	0	Vascular tissue	VITVvi_vCabSauv08_v1.1_Primary000037F.ver1.0.g404070	Phospholipase A1-Igamma1
1.18695	0	Vascular tissue	VITVvi_vCabSauv08_v1.1_Primary000077F.ver1.0.g459150	At1g66480-like
1.18592	0	Vascular tissue	VITVvi_vCabSauv08_v1.1_Primary000035F.ver1.0.g402080	lob domain-containing protein
1.185	0	Vascular tissue	VITVvi_vCabSauv08_v1.1_Primary000018F.ver1.0.g348660	Pentatricopeptide repeat-containing protein
1.18266	0	Vascular tissue	VITVvi_vCabSauv08_v1.1_Primary000065F.ver1.0.g445160	Fatty-acid-binding protein
1.18176	0	Vascular tissue	VITVvi_vCabSauv08_v1.1_Primary000295F.ver1.0.g589400	21 kDa protein-like
1.18122	0	Vascular tissue	VITVvi_vCabSauv08_v1.1_Primary000000F.ver1.0.g264600	VQ motif-containing protein
1.18115	0	Vascular tissue	VITVvi_vCabSauv08_v1.1_Primary000008F.ver1.0.g316580	monooxygenase
1.18092	0	Vascular tissue	VITVvi_vCabSauv08_v1.1_Primary000048F.ver1.0.g422940	superfamily protein
1.18069	0	Vascular tissue	VITVvi_vCabSauv08_v1.1_Haplotig000105F_014.ver1.0.g207680	Belongs to the iron ascorbate-dependent oxidoreductase family
1.18023	0	Vascular tissue	VITVvi_vCabSauv08_v1.1_Primary000123F.ver1.0.g512750	Belongs to the mitochondrial carrier (TC 2.A.29) family
1.17887	0	Vascular tissue	VITVvi_vCabSauv08_v1.1_Primary000008F.ver1.0.g318880	phospholipase
1.17763	0	Vascular tissue	VITVvi_vCabSauv08_v1.1_Primary000071F.ver1.0.g451900	12-oxophytodienoate reductase
1.17718	0	Vascular tissue	VITVvi_vCabSauv08_v1.1_Primary000140F.ver1.0.g527890	Belongs to the peroxisomal membrane protein PXMP2 4 family
1.17711	0	Vascular tissue	VITVvi_vCabSauv08_v1.1_Primary000130F.ver1.0.g520810	serine protease inhibitor, Kazal-type family protein
1.17505	0	Vascular tissue	VITVvi_vCabSauv08_v1.1_Primary000065F.ver1.0.g446590	ankyrin repeat-containing protein
1.17377	0	Vascular tissue	VITVvi_vCabSauv08_v1.1_Primary000022F.ver1.0.g364310	Germin-like protein subfamily T member
1.17339	0	Vascular tissue	VITVvi_vCabSauv08_v1.1_Primary000001F.ver1.0.g268480	VQ motif-containing protein
1.17309	0	Vascular tissue	VITVvi_vCabSauv08_v1.1_Primary000171F.ver1.0.g548560	Belongs to the 'GDSL' lipolytic enzyme family
1.17186	0	Vascular tissue	VITVvi_vCabSauv08_v1.1_Primary000002F.ver1.0.g282330	-
1.17151	0	Vascular tissue	VITVvi_vCabSauv08_v1.1_Primary000024F.ver1.0.g369840	Pentatricopeptide repeat-containing protein At1g06145-like
1.17034	0	Vascular tissue	VITVvi_vCabSauv08_v1.1_Primary000011F.ver1.0.g331390	ribosomal protein
1.16995	0	Vascular tissue	VITVvi_vCabSauv08_v1.1_Primary000000F.ver1.0.g262650	NIM1-interacting
1.16975	0	Vascular tissue	VITVvi_vCabSauv08_v1.1_Primary000003F.ver1.0.g292790	IAA-amino acid hydrolase ILR1-like 6
1.16973	0	Vascular tissue	VITVvi_vCabSauv08_v1.1_Primary000001F.ver1.0.g274860	May be involved in both secretory and endocytic intracellular trafficking in the endosomal prevacuolar compartments
1.16951	0	Vascular tissue	VITVvi_vCabSauv08_v1.1_Primary000008F.ver1.0.g319170	cytochrome P450
1.16942	0	Vascular tissue	VITVvi_vCabSauv08_v1.1_Primary000055F.ver1.0.g433160	-
1.16847	0	Vascular tissue	VITVvi_vCabSauv08_v1.1_Primary000028F.ver1.0.g383600	Telomerase Cajal body protein
1.16777	0	Vascular tissue	VITVvi_vCabSauv08_v1.1_Primary000067F.ver1.0.g449170	Cotton fibre expressed protein
1.16632	0	Vascular tissue	VITVvi_vCabSauv08_v1.1_Primary000028F.ver1.0.g385680	-
1.16493	0	Vascular tissue	VITVvi_vCabSauv08_v1.1_Primary000028F.ver1.0.g385130	Serine threonine-protein kinase-like protein
1.16466	0	Vascular tissue	VITVvi_vCabSauv08_v1.1_Haplotig000004F_018.ver1.0.g042930	Calcium-dependent protein kinase
1.16389	0	Vascular tissue	VITVvi_vCabSauv08_v1.1_Primary000002F.ver1.0.g276250	-
1.16357	0	Vascular tissue	VITVvi_vCabSauv08_v1.1_Primary000001F.ver1.0.g271090	glutathione s-transferase
1.16327	0	Vascular tissue	VITVvi_vCabSauv08_v1.1_Primary000010F.ver1.0.g327570	Aux IAA proteins are short-lived transcriptional factors that function as repressors of early auxin response genes at low auxin concentrations
1.16152	0	Vascular tissue	VITVvi_vCabSauv08_v1.1_Haplotig000080F_010.ver1.0.g184580	-
1.16065	0	Vascular tissue	VITVvi_vCabSauv08_v1.1_Primary000000F.ver1.0.g262690	transfer
1.16059	0	Vascular tissue	VITVvi_vCabSauv08_v1.1_Primary000169F.ver1.0.g546990	WRKY Transcription Factor
1.16034	0	Vascular tissue	VITVvi_vCabSauv08_v1.1_Haplotig000113F_005.ver1.0.g211280	Belongs to the major facilitator superfamily. Sugar transporter (TC 2.A.1.1) family
1.15734	0	Vascular tissue	VITVvi_vCabSauv08_v1.1_Primary000099F.ver1.0.g489320	Dehydrogenase
1.15722	0	Vascular tissue	VITVvi_vCabSauv08_v1.1_Primary000263F.ver1.0.g582780	Methanol O-anthraniloyltransferase-like
1.15616	0	Vascular tissue	VITVvi_vCabSauv08_v1.1_Primary000053F.ver1.0.g429210	Bulb-type mannose-specific lectin
1.15337	0	Vascular tissue	VITVvi_vCabSauv08_v1.1_Primary000010F.ver1.0.g325870	Catalyzes the phosphorylation of D-fructose 6-phosphate to fructose 1,6-bisphosphate by ATP, the first committing step of glycolysis
1.15261	0	Vascular tissue	VITVvi_vCabSauv08_v1.1_Primary000140F.ver1.0.g527880	-
1.15224	0	Vascular tissue	VITVvi_vCabSauv08_v1.1_Primary000000F.ver1.0.g261430	Ribose-5-phosphate isomerase
1.14918	0	Vascular tissue	VITVvi_vCabSauv08_v1.1_Primary000028F.ver1.0.g383850	Internal alternative NAD(P)H-ubiquinone oxidoreductase
1.14836	0	Vascular tissue	VITVvi_vCabSauv08_v1.1_Primary000021F.ver1.0.g359200	Monogalactosyldiacylglycerol synthase
1.14711	0	Vascular tissue	VITVvi_vCabSauv08_v1.1_Primary000039F.ver1.0.g409480	riboflavin biosynthesis protein
1.14652	0	Vascular tissue	VITVvi_vCabSauv08_v1.1_Primary000114F.ver1.0.g503210	Pathogenesis-related protein Bet v I family
1.14583	0	Vascular tissue	VITVvi_vCabSauv08_v1.1_Primary000084F.ver1.0.g468820	Protein of unknown function (DUF1313)
1.14546	0	Vascular tissue	VITVvi_vCabSauv08_v1.1_Primary000003F.ver1.0.g293850	At1g76070-like
1.14381	0	Vascular tissue	VITVvi_vCabSauv08_v1.1_Primary000011F.ver1.0.g329480	Alcohol dehydrogenase GroES-like domain
1.14273	0	Vascular tissue	VITVvi_vCabSauv08_v1.1_Primary000005F.ver1.0.g295460	histone H2B
1.142	0	Vascular tissue	VITVvi_vCabSauv08_v1.1_Primary000321F.ver1.0.g594520	-
1.14101	0	Vascular tissue	VITVvi_vCabSauv08_v1.1_Primary000101F.ver1.0.g490650	Belongs to the PTH family
1.14018	0	Vascular tissue	VITVvi_vCabSauv08_v1.1_Primary000025F.ver1.0.g374070	-
1.13708	0	Vascular tissue	VITVvi_vCabSauv08_v1.1_Haplotig000006F_033.ver1.0.g061840	This magnesium-dependent enzyme catalyzes the hydrolysis of ATP coupled with the transport of calcium
1.13609	0	Vascular tissue	VITVvi_vCabSauv08_v1.1_Primary000001F.ver1.0.g268280	homeobox-leucine zipper protein
1.13542	0	Vascular tissue	VITVvi_vCabSauv08_v1.1_Primary000002F.ver1.0.g281480	Belongs to the glutathione peroxidase family
1.13416	0	Vascular tissue	VITVvi_vCabSauv08_v1.1_Haplotig000004F_018.ver1.0.g043610	Bifunctional nuclease
1.13324	0	Vascular tissue	VITVvi_vCabSauv08_v1.1_Haplotig000080F_010.ver1.0.g185060	-
1.13315	0	Vascular tissue	VITVvi_vCabSauv08_v1.1_Primary000003F.ver1.0.g285510	elongation of fatty acids protein
1.13297	0	Vascular tissue	VITVvi_vCabSauv08_v1.1_Primary000009F.ver1.0.g320450	Belongs to the GRAS family
1.13139	0	Vascular tissue	VITVvi_vCabSauv08_v1.1_Primary000054F.ver1.0.g430330	lysine-specific demethylase
1.12947	0	Vascular tissue	VITVvi_vCabSauv08_v1.1_Primary000008F.ver1.0.g317920	late embryogenesis abundant protein
1.12466	0	Vascular tissue	VITVvi_vCabSauv08_v1.1_Primary000008F.ver1.0.g318530	This magnesium-dependent enzyme catalyzes the hydrolysis of ATP coupled with the transport of calcium
1.1241	0	Vascular tissue	VITVvi_vCabSauv08_v1.1_Primary000115F.ver1.0.g504990	Protein of unknown function (DUF1442)
1.12393	0	Vascular tissue	VITVvi_vCabSauv08_v1.1_Primary000065F.ver1.0.g445480	E3 ubiquitin-protein ligase
1.12371	0	Vascular tissue	VITVvi_vCabSauv08_v1.1_Haplotig000125F_004.ver1.0.g218950	Late embryogenesis abundant protein
1.12309	0	Vascular tissue	VITVvi_vCabSauv08_v1.1_Primary000067F.ver1.0.g449850	WRKY Transcription Factor
1.12218	0	Vascular tissue	VITVvi_vCabSauv08_v1.1_Primary000041F.ver1.0.g412570	Belongs to the multicopper oxidase family
1.12115	0	Vascular tissue	VITVvi_vCabSauv08_v1.1_Primary000003F.ver1.0.g287270	ethylene-responsive transcription factor
1.12077	0	Vascular tissue	VITVvi_vCabSauv08_v1.1_Haplotig000043F_036.ver1.0.g151190	Domain found in Dishevelled, Egl-10, and Pleckstrin (DEP)
1.12066	0	Vascular tissue	VITVvi_vCabSauv08_v1.1_Haplotig000004F_076.ver1.0.g048550	calcium-binding protein CML41
1.12023	0	Vascular tissue	VITVvi_vCabSauv08_v1.1_Primary000025F.ver1.0.g372170	-
1.1182	0	Vascular tissue	VITVvi_vCabSauv08_v1.1_Primary000002F.ver1.0.g282320	-
1.11732	0	Vascular tissue	VITVvi_vCabSauv08_v1.1_Primary000024F.ver1.0.g371020	Septum-promoting GTP-binding protein
1.11667	0	Vascular tissue	VITVvi_vCabSauv08_v1.1_Primary000095F.ver1.0.g484460	Belongs to the chalcone stilbene synthases family
1.11317	0	Vascular tissue	VITVvi_vCabSauv08_v1.1_Primary000061F.ver1.0.g440880	transcription factor
1.11298	0	Vascular tissue	VITVvi_vCabSauv08_v1.1_Primary000029F.ver1.0.g387790	Converts the prephenate produced from the shikimate- chorismate pathway into phenylalanine
1.10653	0	Vascular tissue	VITVvi_vCabSauv08_v1.1_Primary000084F.ver1.0.g468770	Phosphoinositide phospholipase C
1.1059	0	Vascular tissue	VITVvi_vCabSauv08_v1.1_Primary000025F.ver1.0.g372310	-
1.10567	0	Vascular tissue	VITVvi_vCabSauv08_v1.1_Primary000035F.ver1.0.g400160	Ninja-family protein
1.10449	0	Vascular tissue	VITVvi_vCabSauv08_v1.1_Primary000041F.ver1.0.g411270	Amino-acid permease
1.10419	0	Vascular tissue	VITVvi_vCabSauv08_v1.1_Primary000007F.ver1.0.g311370	WD repeat-containing protein
1.10418	0	Vascular tissue	VITVvi_vCabSauv08_v1.1_Primary000084F.ver1.0.g467640	lob domain-containing protein
1.10375	0	Vascular tissue	VITVvi_vCabSauv08_v1.1_Primary000263F.ver1.0.g582740	Methanol O-anthraniloyltransferase-like
1.10172	0	Vascular tissue	VITVvi_vCabSauv08_v1.1_Primary000008F.ver1.0.g314410	Transcription factor
1.10074	0	Vascular tissue	VITVvi_vCabSauv08_v1.1_Primary000135F.ver1.0.g523940	Sterile alpha motif (SAM) domain-containing protein
1.0995	0	Vascular tissue	VITVvi_vCabSauv08_v1.1_Haplotig000015F_032.ver1.0.g092250	Belongs to the peroxidase family. Classical plant (class III) peroxidase subfamily
1.09923	0	Vascular tissue	VITVvi_vCabSauv08_v1.1_Primary000061F.ver1.0.g441000	Haloacid dehalogenase-like hydrolase
1.09785	0	Vascular tissue	VITVvi_vCabSauv08_v1.1_Haplotig000006F_033.ver1.0.g061820	This magnesium-dependent enzyme catalyzes the hydrolysis of ATP coupled with the transport of calcium
1.09723	0	Vascular tissue	VITVvi_vCabSauv08_v1.1_Primary000014F.ver1.0.g339560	ethylene-responsive transcription factor
1.09705	0	Vascular tissue	VITVvi_vCabSauv08_v1.1_Primary000029F.ver1.0.g388910	transcription factor
1.0967	0	Vascular tissue	VITVvi_vCabSauv08_v1.1_Primary000010F.ver1.0.g324650	threonine synthase
1.09559	0	Vascular tissue	VITVvi_vCabSauv08_v1.1_Primary000000F.ver1.0.g256840	two-component response regulator
1.0947	0	Vascular tissue	VITVvi_vCabSauv08_v1.1_Primary000010F.ver1.0.g325350	At4g29660-like
1.09355	0	Vascular tissue	VITVvi_vCabSauv08_v1.1_Primary000114F.ver1.0.g503320	leucine-rich repeat extensin-like protein
1.09185	0	Vascular tissue	VITVvi_vCabSauv08_v1.1_Primary000025F.ver1.0.g372280	-
1.09065	0	Vascular tissue	VITVvi_vCabSauv08_v1.1_Primary000001F.ver1.0.g267600	-
1.09063	0	Vascular tissue	VITVvi_vCabSauv08_v1.1_Primary000086F.ver1.0.g472570	Transcriptional activator that binds specific DNA sequence
1.08891	0	Vascular tissue	VITVvi_vCabSauv08_v1.1_Haplotig000094F_003.ver1.0.g197540	ethylene-responsive transcription factor
1.08878	0	Vascular tissue	VITVvi_vCabSauv08_v1.1_Primary000081F.ver1.0.g464590	ankyrin repeat-containing protein
1.08864	0	Vascular tissue	VITVvi_vCabSauv08_v1.1_Primary000007F.ver1.0.g308390	Heavy metal-associated isoprenylated plant protein
1.088	0	Vascular tissue	VITVvi_vCabSauv08_v1.1_Primary000041F.ver1.0.g411000	(NAC) domain-containing protein
1.08749	0	Vascular tissue	VITVvi_vCabSauv08_v1.1_Haplotig000001F_068.ver1.0.g020590	Protein YIPF5 homolog
1.08728	0	Vascular tissue	VITVvi_vCabSauv08_v1.1_Primary000009F.ver1.0.g322440	protein binding zinc ion binding
1.08724	0	Vascular tissue	VITVvi_vCabSauv08_v1.1_Primary000175F.ver1.0.g551300	The coatomer is a cytosolic protein complex that binds to dilysine motifs and reversibly associates with Golgi non- clathrin-coated vesicles, which further mediate biosynthetic protein transport from the ER, via the Golgi up to the trans Golgi network. Coatomer complex is required for budding from Golgi membranes, and is essential for the retrograde Golgi-to-ER transport of dilysine-tagged protei…
1.08711	0	Vascular tissue	VITVvi_vCabSauv08_v1.1_Primary000038F.ver1.0.g407730	-
1.08684	0	Vascular tissue	VITVvi_vCabSauv08_v1.1_Primary000002F.ver1.0.g277100	Belongs to the iron ascorbate-dependent oxidoreductase family
1.08341	0	Vascular tissue	VITVvi_vCabSauv08_v1.1_Primary000098F.ver1.0.g486480	Belongs to the synaptobrevin family
1.08338	0	Vascular tissue	VITVvi_vCabSauv08_v1.1_Haplotig000081F_014.ver1.0.g185910	Belongs to the pirin family
1.08035	0	Vascular tissue	VITVvi_vCabSauv08_v1.1_Primary000003F.ver1.0.g292570	Transporter
1.07881	0	Vascular tissue	VITVvi_vCabSauv08_v1.1_Primary000558F.ver1.0.g617020	SNARE associated Golgi protein
1.07797	0	Vascular tissue	VITVvi_vCabSauv08_v1.1_Primary000008F.ver1.0.g314660	Ocs element-binding factor
1.07501	0	Vascular tissue	VITVvi_vCabSauv08_v1.1_Primary000000F.ver1.0.g258300	Cysteine-rich receptor-like protein kinase
1.07485	0	Vascular tissue	VITVvi_vCabSauv08_v1.1_Primary000026F.ver1.0.g376590	Belongs to the AAA ATPase family
1.07426	0	Vascular tissue	VITVvi_vCabSauv08_v1.1_Primary000007F.ver1.0.g312640	C2 domain-containing protein
1.07303	0	Vascular tissue	VITVvi_vCabSauv08_v1.1_Primary000003F.ver1.0.g293180	receptor-like protein kinase
1.07174	0	Vascular tissue	VITVvi_vCabSauv08_v1.1_Primary000247F.ver1.0.g578220	glutathione s-transferase
1.0705	0	Vascular tissue	VITVvi_vCabSauv08_v1.1_Primary000000F.ver1.0.g256450	BEST Arabidopsis thaliana protein match is
1.07045	0	Vascular tissue	VITVvi_vCabSauv08_v1.1_Primary000024F.ver1.0.g368870	-
1.07038	0	Vascular tissue	VITVvi_vCabSauv08_v1.1_Primary000000F.ver1.0.g260800	Uncharacterized protein At4g22758-like
1.06864	0	Vascular tissue	VITVvi_vCabSauv08_v1.1_Primary000092F.ver1.0.g479930	Serine threonine-protein kinase
1.06731	0	Vascular tissue	VITVvi_vCabSauv08_v1.1_Primary000016F.ver1.0.g344250	serine threonine-protein kinase
1.06701	0	Vascular tissue	VITVvi_vCabSauv08_v1.1_Primary000048F.ver1.0.g421480	F-box kelch-repeat protein
1.06684	0	Vascular tissue	VITVvi_vCabSauv08_v1.1_Primary000161F.ver1.0.g541570	Ninja-family protein
1.06639	0	Vascular tissue	VITVvi_vCabSauv08_v1.1_Primary000037F.ver1.0.g403990	glutathione transferase activity
1.06604	0	Vascular tissue	VITVvi_vCabSauv08_v1.1_Primary000026F.ver1.0.g377060	-
1.06588	0	Vascular tissue	VITVvi_vCabSauv08_v1.1_Haplotig000121F_006.ver1.0.g216610	60S ribosomal protein
1.06455	0	Vascular tissue	VITVvi_vCabSauv08_v1.1_Primary000028F.ver1.0.g383770	ADP-ribosylation factor GTPase-activating protein AGD5
1.06361	0	Vascular tissue	VITVvi_vCabSauv08_v1.1_Primary000028F.ver1.0.g383170	divergent subfamily of APPLE domains
1.06359	0	Vascular tissue	VITVvi_vCabSauv08_v1.1_Haplotig000051F_008.ver1.0.g159750	Belongs to the oxygen-dependent FAD-linked oxidoreductase family
1.06335	0	Vascular tissue	VITVvi_vCabSauv08_v1.1_Primary000142F.ver1.0.g529410	Belongs to the disease resistance NB-LRR family
1.06307	0	Vascular tissue	VITVvi_vCabSauv08_v1.1_Primary000038F.ver1.0.g407650	ADP,ATP carrier protein
1.0599	0	Vascular tissue	VITVvi_vCabSauv08_v1.1_Primary000026F.ver1.0.g377380	Protein of unknown function (DUF1645)
1.05964	0	Vascular tissue	VITVvi_vCabSauv08_v1.1_Primary000002F.ver1.0.g277340	belongs to the protein kinase superfamily
1.05961	0	Vascular tissue	VITVvi_vCabSauv08_v1.1_Primary000001F.ver1.0.g268350	L-type lectin-domain containing receptor kinase
1.05828	0	Vascular tissue	VITVvi_vCabSauv08_v1.1_Primary000002F.ver1.0.g275520	Belongs to the glycosyltransferase 2 family
1.05813	0	Vascular tissue	VITVvi_vCabSauv08_v1.1_Primary000018F.ver1.0.g350560	respiratory burst oxidase homolog protein
1.05736	0	Vascular tissue	VITVvi_vCabSauv08_v1.1_Primary000024F.ver1.0.g368300	Protein of unknown function (DUF1223)
1.05638	0	Vascular tissue	VITVvi_vCabSauv08_v1.1_Primary000002F.ver1.0.g280900	IQ-domain
1.05591	0	Vascular tissue	VITVvi_vCabSauv08_v1.1_Primary000003F.ver1.0.g290560	-
1.05437	0	Vascular tissue	VITVvi_vCabSauv08_v1.1_Primary000008F.ver1.0.g314010	phosphatase 2C
1.05429	0	Vascular tissue	VITVvi_vCabSauv08_v1.1_Haplotig000027F_024.ver1.0.g122000	PRLI-interacting factor
1.05356	0	Vascular tissue	VITVvi_vCabSauv08_v1.1_Primary000104F.ver1.0.g494500	GTP-binding protein involved in nucleocytoplasmic transport. Required for the import of protein into the nucleus and also for RNA export. Involved in chromatin condensation and control of cell cycle
1.05326	0	Vascular tissue	VITVvi_vCabSauv08_v1.1_Haplotig000001F_068.ver1.0.g021080	choline dehydrogenase activity
1.05206	0	Vascular tissue	VITVvi_vCabSauv08_v1.1_Primary000027F.ver1.0.g382310	calmodulin-binding family
1.05184	0	Vascular tissue	VITVvi_vCabSauv08_v1.1_Primary000096F.ver1.0.g484670	At5g39865-like
1.05129	0	Vascular tissue	VITVvi_vCabSauv08_v1.1_Primary000018F.ver1.0.g349890	GATA transcription factor
1.05054	0	Vascular tissue	VITVvi_vCabSauv08_v1.1_Haplotig000089F_008.ver1.0.g194170	Carboxylesterase
1.04982	0	Vascular tissue	VITVvi_vCabSauv08_v1.1_Primary000099F.ver1.0.g487850	At1g76070-like
1.04944	0	Vascular tissue	VITVvi_vCabSauv08_v1.1_Primary000065F.ver1.0.g445130	RNA binding
1.04822	0	Vascular tissue	VITVvi_vCabSauv08_v1.1_Primary000429F.ver1.0.g608170	Glutathione S-transferase, C-terminal domain
1.04723	0	Vascular tissue	VITVvi_vCabSauv08_v1.1_Primary000238F.ver1.0.g576150	-
1.04564	0	Vascular tissue	VITVvi_vCabSauv08_v1.1_Haplotig000080F_010.ver1.0.g185030	-
1.04501	0	Vascular tissue	VITVvi_vCabSauv08_v1.1_Primary000003F.ver1.0.g292630	cell division
1.04428	0	Vascular tissue	VITVvi_vCabSauv08_v1.1_Haplotig000006F_012.ver1.0.g060290	Belongs to the GST superfamily
1.04244	0	Vascular tissue	VITVvi_vCabSauv08_v1.1_Primary000031F.ver1.0.g393390	Disease resistance
1.04232	0	Vascular tissue	VITVvi_vCabSauv08_v1.1_Primary000093F.ver1.0.g481310	Diacylglycerol kinase
1.04169	0	Vascular tissue	VITVvi_vCabSauv08_v1.1_Haplotig000080F_010.ver1.0.g184720	Zinc finger A20 and AN1 domain-containing stress-associated protein
1.04093	0	Vascular tissue	VITVvi_vCabSauv08_v1.1_Primary000139F.ver1.0.g526700	VQ motif-containing protein
1.03959	0	Vascular tissue	VITVvi_vCabSauv08_v1.1_Primary000061F.ver1.0.g441990	Zinc finger protein
1.03788	0	Vascular tissue	VITVvi_vCabSauv08_v1.1_Primary000028F.ver1.0.g384930	MACPF domain-containing protein
1.03486	0	Vascular tissue	VITVvi_vCabSauv08_v1.1_Primary000001F.ver1.0.g269170	At1g04910-like
1.03453	0	Vascular tissue	VITVvi_vCabSauv08_v1.1_Primary000039F.ver1.0.g408390	Protein of unknown function (DUF1639)
1.0328	0	Vascular tissue	VITVvi_vCabSauv08_v1.1_Primary000067F.ver1.0.g449160	4-coumarate-coa ligase
1.03243	0	Vascular tissue	VITVvi_vCabSauv08_v1.1_Primary000005F.ver1.0.g299570	Zinc finger protein
1.03174	0	Vascular tissue	VITVvi_vCabSauv08_v1.1_Primary000000F.ver1.0.g261590	Histone chaperone
1.03115	0	Vascular tissue	VITVvi_vCabSauv08_v1.1_Primary000020F.ver1.0.g357210	BEST Arabidopsis thaliana protein match is Uncharacterised conserved protein UCP015417, vWA (TAIR
1.03113	0	Vascular tissue	VITVvi_vCabSauv08_v1.1_Primary000028F.ver1.0.g385240	Belongs to the class I-like SAM-binding methyltransferase superfamily. Cation-independent O- methyltransferase family
1.03067	0	Vascular tissue	VITVvi_vCabSauv08_v1.1_Primary000157F.ver1.0.g539130	E3 ubiquitin-protein ligase
1.02964	0	Vascular tissue	VITVvi_vCabSauv08_v1.1_Primary000048F.ver1.0.g422490	LRR receptor-like serine threonine-protein kinase
1.02897	0	Vascular tissue	VITVvi_vCabSauv08_v1.1_Primary000041F.ver1.0.g412880	heat shock factor
1.02762	0	Vascular tissue	VITVvi_vCabSauv08_v1.1_Primary000071F.ver1.0.g451970	TMV resistance protein N-like
1.02734	0	Vascular tissue	VITVvi_vCabSauv08_v1.1_Primary000104F.ver1.0.g494860	carboxylesterase 17
1.02727	0	Vascular tissue	VITVvi_vCabSauv08_v1.1_Primary000130F.ver1.0.g519900	hydrolase, alpha beta fold family
1.02617	0	Vascular tissue	VITVvi_vCabSauv08_v1.1_Primary000216F.ver1.0.g569800	2-alkenal reductase (NADP( )-dependent)-like
1.0257	0	Vascular tissue	VITVvi_vCabSauv08_v1.1_Primary000005F.ver1.0.g299210	belongs to the protein kinase superfamily
1.02474	0	Vascular tissue	VITVvi_vCabSauv08_v1.1_Haplotig000125F_004.ver1.0.g218810	Late embryogenesis abundant protein
1.0243	0	Vascular tissue	VITVvi_vCabSauv08_v1.1_Haplotig000001F_068.ver1.0.g020360	uridine nucleosidase
1.02422	0	Vascular tissue	VITVvi_vCabSauv08_v1.1_Primary000000F.ver1.0.g262760	Regulator of Vps4 activity in the MVB pathway protein
1.02421	0	Vascular tissue	VITVvi_vCabSauv08_v1.1_Primary000005F.ver1.0.g301940	serine threonine-protein kinase-like protein
1.0239	0	Vascular tissue	VITVvi_vCabSauv08_v1.1_Primary000005F.ver1.0.g298890	Belongs to the GRAS family
1.02336	0	Vascular tissue	VITVvi_vCabSauv08_v1.1_Primary000126F.ver1.0.g517360	BTB POZ and TAZ domain-containing protein
1.02288	0	Vascular tissue	VITVvi_vCabSauv08_v1.1_Primary000002F.ver1.0.g284750	1-aminocyclopropane-1-carboxylate
1.01978	0	Vascular tissue	VITVvi_vCabSauv08_v1.1_Primary000028F.ver1.0.g385340	Pathogenesis-related genes transcriptional activator PTI5-like
1.01306	0	Vascular tissue	VITVvi_vCabSauv08_v1.1_Primary000060F.ver1.0.g438030	membrane-associated kinase regulator
1.01149	0	Vascular tissue	VITVvi_vCabSauv08_v1.1_Primary000028F.ver1.0.g383930	bromo domain
1.01132	0	Vascular tissue	VITVvi_vCabSauv08_v1.1_Haplotig000043F_023.ver1.0.g149780	UPF0496 protein 4-like
1.01093	0	Vascular tissue	VITVvi_vCabSauv08_v1.1_Primary000025F.ver1.0.g372520	Calcium uptake protein 1
1.01077	0	Vascular tissue	VITVvi_vCabSauv08_v1.1_Primary000005F.ver1.0.g300750	Belongs to the class I-like SAM-binding methyltransferase superfamily. Trm1 family
1.00923	0	Vascular tissue	VITVvi_vCabSauv08_v1.1_Primary000028F.ver1.0.g386570	Belongs to the MIP aquaporin (TC 1.A.8) family
1.0092	0	Vascular tissue	VITVvi_vCabSauv08_v1.1_Haplotig000018F_013.ver1.0.g096900	E3 ubiquitin-protein ligase
1.00842	0	Vascular tissue	VITVvi_vCabSauv08_v1.1_Primary000031F.ver1.0.g393290	-
1.00777	0	Vascular tissue	VITVvi_vCabSauv08_v1.1_Primary000003F.ver1.0.g291340	ethylene-responsive transcription factor
1.00668	0	Vascular tissue	VITVvi_vCabSauv08_v1.1_Haplotig000080F_001.ver1.0.g183770	-
1.00607	0	Vascular tissue	VITVvi_vCabSauv08_v1.1_Primary000259F.ver1.0.g581830	Belongs to the UDP-glycosyltransferase family
1.00558	0	Vascular tissue	VITVvi_vCabSauv08_v1.1_Primary000057F.ver1.0.g435810	-
1.00532	0	Vascular tissue	VITVvi_vCabSauv08_v1.1_Primary000002F.ver1.0.g279960	ACT domain containing protein
1.00484	0	Vascular tissue	VITVvi_vCabSauv08_v1.1_Primary000001F.ver1.0.g269130	Sugar phosphate phosphate translocator
1.00298	0	Vascular tissue	VITVvi_vCabSauv08_v1.1_Haplotig000006F_012.ver1.0.g060320	Myb-related protein
1.00295	0	Vascular tissue	VITVvi_vCabSauv08_v1.1_Primary000028F.ver1.0.g385170	glutaredoxin-C9-like
1.00258	0	Vascular tissue	VITVvi_vCabSauv08_v1.1_Primary000041F.ver1.0.g412810	ethylene-responsive transcription factor
1.00195	0	Vascular tissue	VITVvi_vCabSauv08_v1.1_Primary000142F.ver1.0.g529460	-
1.00129	0	Vascular tissue	VITVvi_vCabSauv08_v1.1_Primary000139F.ver1.0.g526430	BEST Arabidopsis thaliana protein match is
1.00024	0	Vascular tissue	VITVvi_vCabSauv08_v1.1_Primary000092F.ver1.0.g479240	cysteine-rich repeat secretory protein

## Sheet: Table S2
Table S2 Genes used to calculate defense response module score
Gene ID	category	eggNOG-mapper description
VITVvi_vCabSauv08_v1.1_Primary000002F.ver1.0.g284810	defense positive regulation	heat shock protein
VITVvi_vCabSauv08_v1.1_Primary000002F.ver1.0.g283870	defense positive regulation	WRKY Transcription Factor
VITVvi_vCabSauv08_v1.1_Primary000002F.ver1.0.g280010	defense positive regulation	Zinc finger A20 and AN1 domain-containing stress-associated protein
VITVvi_vCabSauv08_v1.1_Primary000002F.ver1.0.g278200	defense positive regulation	transcription factor
VITVvi_vCabSauv08_v1.1_Primary000007F.ver1.0.g310750	defense positive regulation	Guanine nucleotide-binding protein subunit
VITVvi_vCabSauv08_v1.1_Haplotig000006F_033.ver1.0.g061730	defense positive regulation	Guanine nucleotide-binding protein subunit gamma
VITVvi_vCabSauv08_v1.1_Primary000216F.ver1.0.g569880	defense positive regulation	serine threonine-protein kinase
VITVvi_vCabSauv08_v1.1_Primary000011F.ver1.0.g333500	defense positive regulation	lipid-transfer protein
VITVvi_vCabSauv08_v1.1_Primary000153F.ver1.0.g536840	defense positive regulation	Belongs to the 'GDSL' lipolytic enzyme family
VITVvi_vCabSauv08_v1.1_Primary000133F.ver1.0.g523470	defense positive regulation	Belongs to the 'GDSL' lipolytic enzyme family
VITVvi_vCabSauv08_v1.1_Primary000037F.ver1.0.g404430	defense positive regulation	Belongs to the class-III pyridoxal-phosphate-dependent aminotransferase family
VITVvi_vCabSauv08_v1.1_Primary000292F.ver1.0.g588940	defense positive regulation	glycolipid transfer
VITVvi_vCabSauv08_v1.1_Primary000010F.ver1.0.g323070	defense positive regulation	Brefeldin A-inhibited guanine nucleotide-exchange protein
VITVvi_vCabSauv08_v1.1_Primary000010F.ver1.0.g324070	defense positive regulation	A B barrel
VITVvi_vCabSauv08_v1.1_Primary000025F.ver1.0.g372910	defense positive regulation	Contains the following InterPro domains Glycoside hydrolase, family 18, catalytic domain (InterPro IPR001223), Chitinase II (InterPro IPR011583), Glycoside hydrolase, catalytic core (InterPro IPR017853), Glycoside hydrolase, subgroup, catalytic core (InterPro IPR013781)
VITVvi_vCabSauv08_v1.1_Primary000025F.ver1.0.g372940	defense positive regulation	Contains the following InterPro domains Glycoside hydrolase, family 18, catalytic domain (InterPro IPR001223), Chitinase II (InterPro IPR011583), Glycoside hydrolase, catalytic core (InterPro IPR017853), Glycoside hydrolase, subgroup, catalytic core (InterPro IPR013781)
VITVvi_vCabSauv08_v1.1_Primary000005F.ver1.0.g300240	defense positive regulation	belongs to the protein kinase superfamily
VITVvi_vCabSauv08_v1.1_Primary000142F.ver1.0.g528410	defense positive regulation	disease resistance
VITVvi_vCabSauv08_v1.1_Primary000018F.ver1.0.g349840	defense positive regulation	Calmodulin-binding protein
VITVvi_vCabSauv08_v1.1_Haplotig000042F_024.ver1.0.g148530	defense positive regulation	hel,pr-4,pr4
VITVvi_vCabSauv08_v1.1_Primary000169F.ver1.0.g546940	defense positive regulation	ATP synthase subunit beta
VITVvi_vCabSauv08_v1.1_Primary000026F.ver1.0.g375280	defense positive regulation	Myb-related protein
VITVvi_vCabSauv08_v1.1_Primary000026F.ver1.0.g374720	defense positive regulation	cyclic nucleotide-gated ion channel
VITVvi_vCabSauv08_v1.1_Primary000085F.ver1.0.g471090	defense positive regulation	belongs to the protein kinase superfamily
VITVvi_vCabSauv08_v1.1_Primary000024F.ver1.0.g368590	defense positive regulation	receptor-like protein kinase
VITVvi_vCabSauv08_v1.1_Primary000024F.ver1.0.g368330	defense positive regulation	cyclic nucleotide-gated ion channel
VITVvi_vCabSauv08_v1.1_Primary000157F.ver1.0.g538930	defense positive regulation	Indole-3-acetic acid-amido synthetase
VITVvi_vCabSauv08_v1.1_Primary000116F.ver1.0.g506820	defense positive regulation	calmodulin binding protein
VITVvi_vCabSauv08_v1.1_Primary000007F.ver1.0.g307120	defense negative regulation	Ubiquitin fusion degradation protein
VITVvi_vCabSauv08_v1.1_Primary000007F.ver1.0.g312620	defense negative regulation	Belongs to the peptidase C1 family
VITVvi_vCabSauv08_v1.1_Haplotig000004F_018.ver1.0.g042930	defense negative regulation	Calcium-dependent protein kinase
VITVvi_vCabSauv08_v1.1_Primary000137F.ver1.0.g524710	defense negative regulation	zinc finger
VITVvi_vCabSauv08_v1.1_Primary000092F.ver1.0.g479980	defense negative regulation	RPM1-interacting protein
VITVvi_vCabSauv08_v1.1_Primary000017F.ver1.0.g347020	defense negative regulation	Belongs to the syntaxin family
VITVvi_vCabSauv08_v1.1_Primary000010F.ver1.0.g324990	defense negative regulation	Regulatory protein
VITVvi_vCabSauv08_v1.1_Primary000010F.ver1.0.g325330	defense negative regulation	Ectonucleotide pyrophosphatase phosphodiesterase family member
VITVvi_vCabSauv08_v1.1_Primary000005F.ver1.0.g300200	defense negative regulation	phosphatase 2C
VITVvi_vCabSauv08_v1.1_Primary000026F.ver1.0.g376470	defense negative regulation	Inactive receptor kinase
VITVvi_vCabSauv08_v1.1_Primary000116F.ver1.0.g506480	defense negative regulation	PolyA polymerase
VITVvi_vCabSauv08_v1.1_Primary000022F.ver1.0.g363870	defense negative regulation	isochorismate synthase
VITVvi_vCabSauv08_v1.1_Primary000009F.ver1.0.g319500	defense negative regulation	Protein-tyrosine-phosphatase
VITVvi_vCabSauv08_v1.1_Primary000020F.ver1.0.g357170	defense negative regulation	LITAF-like zinc ribbon domain

## Sheet: Table S3
Table S3 Detected RGAs in scRNA dataset from this research
Gene ID	RGA class
VITVvi_vCabSauv08_v1.1_Haplotig000015F_001.ver1.0.g090940	CNL
VITVvi_vCabSauv08_v1.1_Haplotig000015F_001.ver1.0.g090950	CNL
VITVvi_vCabSauv08_v1.1_Haplotig000030F_003.ver1.0.g129530	CNL
VITVvi_vCabSauv08_v1.1_Haplotig000046F_003.ver1.0.g153730	CNL
VITVvi_vCabSauv08_v1.1_Haplotig000073F_006.ver1.0.g181320	CNL
VITVvi_vCabSauv08_v1.1_Haplotig000080F_001.ver1.0.g183510	CNL
VITVvi_vCabSauv08_v1.1_Haplotig000080F_010.ver1.0.g184310	CNL
VITVvi_vCabSauv08_v1.1_Haplotig000091F_013.ver1.0.g195330	CNL
VITVvi_vCabSauv08_v1.1_Haplotig000091F_013.ver1.0.g195360	CNL
VITVvi_vCabSauv08_v1.1_Haplotig000124F_001.ver1.0.g218640	CNL
VITVvi_vCabSauv08_v1.1_Haplotig000150F_004.ver1.0.g231330	CNL
VITVvi_vCabSauv08_v1.1_Haplotig000283F_005.ver1.0.g246810	CNL
VITVvi_vCabSauv08_v1.1_Primary000001F.ver1.0.g266480	CNL
VITVvi_vCabSauv08_v1.1_Primary000005F.ver1.0.g302020	CNL
VITVvi_vCabSauv08_v1.1_Primary000007F.ver1.0.g307720	CNL
VITVvi_vCabSauv08_v1.1_Primary000007F.ver1.0.g307780	CNL
VITVvi_vCabSauv08_v1.1_Primary000011F.ver1.0.g333450	CNL
VITVvi_vCabSauv08_v1.1_Primary000014F.ver1.0.g336740	CNL
VITVvi_vCabSauv08_v1.1_Primary000015F.ver1.0.g343930	CNL
VITVvi_vCabSauv08_v1.1_Primary000015F.ver1.0.g344010	CNL
VITVvi_vCabSauv08_v1.1_Primary000016F.ver1.0.g345110	CNL
VITVvi_vCabSauv08_v1.1_Primary000016F.ver1.0.g345440	CNL
VITVvi_vCabSauv08_v1.1_Primary000016F.ver1.0.g345460	CNL
VITVvi_vCabSauv08_v1.1_Primary000016F.ver1.0.g345540	CNL
VITVvi_vCabSauv08_v1.1_Primary000016F.ver1.0.g346010	CNL
VITVvi_vCabSauv08_v1.1_Primary000024F.ver1.0.g371150	CNL
VITVvi_vCabSauv08_v1.1_Primary000031F.ver1.0.g393720	CNL
VITVvi_vCabSauv08_v1.1_Primary000031F.ver1.0.g393800	CNL
VITVvi_vCabSauv08_v1.1_Primary000038F.ver1.0.g405580	CNL
VITVvi_vCabSauv08_v1.1_Primary000038F.ver1.0.g405610	CNL
VITVvi_vCabSauv08_v1.1_Primary000038F.ver1.0.g405690	CNL
VITVvi_vCabSauv08_v1.1_Primary000038F.ver1.0.g406940	CNL
VITVvi_vCabSauv08_v1.1_Primary000038F.ver1.0.g406960	CNL
VITVvi_vCabSauv08_v1.1_Primary000038F.ver1.0.g407000	CNL
VITVvi_vCabSauv08_v1.1_Primary000038F.ver1.0.g407270	CNL
VITVvi_vCabSauv08_v1.1_Primary000038F.ver1.0.g407290	CNL
VITVvi_vCabSauv08_v1.1_Primary000038F.ver1.0.g407390	CNL
VITVvi_vCabSauv08_v1.1_Primary000038F.ver1.0.g407480	CNL
VITVvi_vCabSauv08_v1.1_Primary000038F.ver1.0.g408180	CNL
VITVvi_vCabSauv08_v1.1_Primary000042F.ver1.0.g415580	CNL
VITVvi_vCabSauv08_v1.1_Primary000042F.ver1.0.g415640	CNL
VITVvi_vCabSauv08_v1.1_Primary000042F.ver1.0.g415650	CNL
VITVvi_vCabSauv08_v1.1_Primary000042F.ver1.0.g415710	CNL
VITVvi_vCabSauv08_v1.1_Primary000067F.ver1.0.g450140	CNL
VITVvi_vCabSauv08_v1.1_Primary000067F.ver1.0.g450150	CNL
VITVvi_vCabSauv08_v1.1_Primary000092F.ver1.0.g479550	CNL
VITVvi_vCabSauv08_v1.1_Primary000096F.ver1.0.g485290	CNL
VITVvi_vCabSauv08_v1.1_Primary000118F.ver1.0.g508830	CNL
VITVvi_vCabSauv08_v1.1_Primary000118F.ver1.0.g509030	CNL
VITVvi_vCabSauv08_v1.1_Primary000135F.ver1.0.g523790	CNL
VITVvi_vCabSauv08_v1.1_Primary000135F.ver1.0.g523820	CNL
VITVvi_vCabSauv08_v1.1_Primary000136F.ver1.0.g524350	CNL
VITVvi_vCabSauv08_v1.1_Primary000142F.ver1.0.g528410	CNL
VITVvi_vCabSauv08_v1.1_Primary000142F.ver1.0.g528560	CNL
VITVvi_vCabSauv08_v1.1_Primary000142F.ver1.0.g528590	CNL
VITVvi_vCabSauv08_v1.1_Primary000142F.ver1.0.g528820	CNL
VITVvi_vCabSauv08_v1.1_Primary000142F.ver1.0.g529280	CNL
VITVvi_vCabSauv08_v1.1_Primary000142F.ver1.0.g529300	CNL
VITVvi_vCabSauv08_v1.1_Primary000142F.ver1.0.g529310	CNL
VITVvi_vCabSauv08_v1.1_Primary000142F.ver1.0.g529500	CNL
VITVvi_vCabSauv08_v1.1_Primary000188F.ver1.0.g556490	CNL
VITVvi_vCabSauv08_v1.1_Primary000253F.ver1.0.g580570	CNL
VITVvi_vCabSauv08_v1.1_Primary000265F.ver1.0.g583430	CNL
VITVvi_vCabSauv08_v1.1_Primary000307F.ver1.0.g592260	CNL
VITVvi_vCabSauv08_v1.1_Primary000307F.ver1.0.g592430	CNL
VITVvi_vCabSauv08_v1.1_Haplotig000004F_076.ver1.0.g049930	RNL
VITVvi_vCabSauv08_v1.1_Primary000003F.ver1.0.g286170	RNL
VITVvi_vCabSauv08_v1.1_Primary000011F.ver1.0.g331460	RNL
VITVvi_vCabSauv08_v1.1_Primary000011F.ver1.0.g331470	RNL
VITVvi_vCabSauv08_v1.1_Primary000011F.ver1.0.g331490	RNL
VITVvi_vCabSauv08_v1.1_Primary000031F.ver1.0.g393390	RNL
VITVvi_vCabSauv08_v1.1_Primary000116F.ver1.0.g506420	RNL
VITVvi_vCabSauv08_v1.1_Haplotig000006F_034.ver1.0.g062400	TNL
VITVvi_vCabSauv08_v1.1_Haplotig000006F_034.ver1.0.g062460	TNL
VITVvi_vCabSauv08_v1.1_Haplotig000006F_034.ver1.0.g062480	TNL
VITVvi_vCabSauv08_v1.1_Haplotig000006F_034.ver1.0.g062490	TNL
VITVvi_vCabSauv08_v1.1_Haplotig000015F_018.ver1.0.g092100	TNL
VITVvi_vCabSauv08_v1.1_Haplotig000049F_003.ver1.0.g158070	TNL
VITVvi_vCabSauv08_v1.1_Haplotig000073F_006.ver1.0.g181360	TNL
VITVvi_vCabSauv08_v1.1_Primary000034F.ver1.0.g398250	TNL
VITVvi_vCabSauv08_v1.1_Primary000071F.ver1.0.g451970	TNL
VITVvi_vCabSauv08_v1.1_Primary000071F.ver1.0.g452070	TNL
VITVvi_vCabSauv08_v1.1_Primary000073F.ver1.0.g455480	TNL
VITVvi_vCabSauv08_v1.1_Primary000073F.ver1.0.g455540	TNL
VITVvi_vCabSauv08_v1.1_Primary000073F.ver1.0.g455580	TNL
VITVvi_vCabSauv08_v1.1_Primary000173F.ver1.0.g550160	TNL
VITVvi_vCabSauv08_v1.1_Primary000173F.ver1.0.g550360	TNL
VITVvi_vCabSauv08_v1.1_Primary000173F.ver1.0.g550550	TNL
VITVvi_vCabSauv08_v1.1_Primary000204F.ver1.0.g565080	TNL
VITVvi_vCabSauv08_v1.1_Primary000204F.ver1.0.g565130	TNL
VITVvi_vCabSauv08_v1.1_Primary000279F.ver1.0.g585970	TNL
VITVvi_vCabSauv08_v1.1_Primary000279F.ver1.0.g586050	TNL
VITVvi_vCabSauv08_v1.1_Primary000345F.ver1.0.g598550	TNL
VITVvi_vCabSauv08_v1.1_Primary000345F.ver1.0.g598610	TNL
VITVvi_vCabSauv08_v1.1_Primary000423F.ver1.0.g607850	TNL
VITVvi_vCabSauv08_v1.1_Haplotig000159F_001.ver1.0.g234170	TX
VITVvi_vCabSauv08_v1.1_Haplotig000159F_003.ver1.0.g234570	TX
VITVvi_vCabSauv08_v1.1_Haplotig000175F_004.ver1.0.g237870	TX
VITVvi_vCabSauv08_v1.1_Primary000002F.ver1.0.g276800	TX
VITVvi_vCabSauv08_v1.1_Primary000024F.ver1.0.g368740	TX
VITVvi_vCabSauv08_v1.1_Primary000028F.ver1.0.g384110	TX
VITVvi_vCabSauv08_v1.1_Primary000034F.ver1.0.g398210	TX
VITVvi_vCabSauv08_v1.1_Primary000071F.ver1.0.g451760	TX
VITVvi_vCabSauv08_v1.1_Primary000071F.ver1.0.g451850	TX
VITVvi_vCabSauv08_v1.1_Primary000071F.ver1.0.g451860	TX
VITVvi_vCabSauv08_v1.1_Primary000073F.ver1.0.g455450	TX
VITVvi_vCabSauv08_v1.1_Primary000073F.ver1.0.g455590	TX
VITVvi_vCabSauv08_v1.1_Primary000111F.ver1.0.g500250	TX
VITVvi_vCabSauv08_v1.1_Primary000160F.ver1.0.g540890	TX
VITVvi_vCabSauv08_v1.1_Primary000173F.ver1.0.g550060	TX
VITVvi_vCabSauv08_v1.1_Primary000173F.ver1.0.g550250	TX
VITVvi_vCabSauv08_v1.1_Primary000173F.ver1.0.g550410	TX
VITVvi_vCabSauv08_v1.1_Primary000175F.ver1.0.g551160	TX
VITVvi_vCabSauv08_v1.1_Primary000175F.ver1.0.g551260	TX
VITVvi_vCabSauv08_v1.1_Primary000204F.ver1.0.g565210	TX
VITVvi_vCabSauv08_v1.1_Primary000211F.ver1.0.g567960	TX
VITVvi_vCabSauv08_v1.1_Primary000225F.ver1.0.g572990	TX
VITVvi_vCabSauv08_v1.1_Primary000225F.ver1.0.g573060	TX
VITVvi_vCabSauv08_v1.1_Primary000253F.ver1.0.g580270	TX
VITVvi_vCabSauv08_v1.1_Primary000263F.ver1.0.g582930	TX
VITVvi_vCabSauv08_v1.1_Primary000279F.ver1.0.g585990	TX
VITVvi_vCabSauv08_v1.1_Primary000352F.ver1.0.g599660	TX
VITVvi_vCabSauv08_v1.1_Haplotig000004F_076.ver1.0.g048530	RLK
VITVvi_vCabSauv08_v1.1_Haplotig000006F_012.ver1.0.g060200	RLK
VITVvi_vCabSauv08_v1.1_Haplotig000006F_034.ver1.0.g062220	RLK
VITVvi_vCabSauv08_v1.1_Haplotig000013F_015.ver1.0.g085070	RLK
VITVvi_vCabSauv08_v1.1_Haplotig000013F_015.ver1.0.g085140	RLK
VITVvi_vCabSauv08_v1.1_Haplotig000015F_032.ver1.0.g092650	RLK
VITVvi_vCabSauv08_v1.1_Haplotig000015F_032.ver1.0.g092670	RLK
VITVvi_vCabSauv08_v1.1_Haplotig000018F_013.ver1.0.g096870	RLK
VITVvi_vCabSauv08_v1.1_Haplotig000023F_025.ver1.0.g113780	RLK
VITVvi_vCabSauv08_v1.1_Haplotig000027F_013.ver1.0.g120890	RLK
VITVvi_vCabSauv08_v1.1_Haplotig000027F_024.ver1.0.g121770	RLK
VITVvi_vCabSauv08_v1.1_Haplotig000027F_024.ver1.0.g121780	RLK
VITVvi_vCabSauv08_v1.1_Haplotig000027F_024.ver1.0.g121790	RLK
VITVvi_vCabSauv08_v1.1_Haplotig000027F_024.ver1.0.g121800	RLK
VITVvi_vCabSauv08_v1.1_Haplotig000032F_002.ver1.0.g132360	RLK
VITVvi_vCabSauv08_v1.1_Haplotig000032F_005.ver1.0.g133000	RLK
VITVvi_vCabSauv08_v1.1_Haplotig000043F_024.ver1.0.g150270	RLK
VITVvi_vCabSauv08_v1.1_Haplotig000043F_036.ver1.0.g151160	RLK
VITVvi_vCabSauv08_v1.1_Haplotig000046F_003.ver1.0.g153310	RLK
VITVvi_vCabSauv08_v1.1_Haplotig000047F_007.ver1.0.g155070	RLK
VITVvi_vCabSauv08_v1.1_Haplotig000047F_007.ver1.0.g155080	RLK
VITVvi_vCabSauv08_v1.1_Haplotig000047F_007.ver1.0.g155110	RLK
VITVvi_vCabSauv08_v1.1_Haplotig000047F_007.ver1.0.g155250	RLK
VITVvi_vCabSauv08_v1.1_Haplotig000047F_007.ver1.0.g155260	RLK
VITVvi_vCabSauv08_v1.1_Haplotig000052F_015.ver1.0.g161310	RLK
VITVvi_vCabSauv08_v1.1_Haplotig000089F_004.ver1.0.g193250	RLK
VITVvi_vCabSauv08_v1.1_Haplotig000089F_008.ver1.0.g194150	RLK
VITVvi_vCabSauv08_v1.1_Haplotig000102F_003.ver1.0.g205100	RLK
VITVvi_vCabSauv08_v1.1_Haplotig000113F_005.ver1.0.g211140	RLK
VITVvi_vCabSauv08_v1.1_Haplotig000113F_005.ver1.0.g211160	RLK
VITVvi_vCabSauv08_v1.1_Haplotig000113F_005.ver1.0.g211190	RLK
VITVvi_vCabSauv08_v1.1_Haplotig000113F_005.ver1.0.g211200	RLK
VITVvi_vCabSauv08_v1.1_Haplotig000113F_005.ver1.0.g211900	RLK
VITVvi_vCabSauv08_v1.1_Haplotig000119F_006.ver1.0.g216370	RLK
VITVvi_vCabSauv08_v1.1_Haplotig000119F_006.ver1.0.g216380	RLK
VITVvi_vCabSauv08_v1.1_Haplotig000119F_006.ver1.0.g216400	RLK
VITVvi_vCabSauv08_v1.1_Haplotig000121F_006.ver1.0.g216620	RLK
VITVvi_vCabSauv08_v1.1_Haplotig000121F_006.ver1.0.g216680	RLK
VITVvi_vCabSauv08_v1.1_Haplotig000125F_004.ver1.0.g218720	RLK
VITVvi_vCabSauv08_v1.1_Haplotig000125F_004.ver1.0.g218880	RLK
VITVvi_vCabSauv08_v1.1_Haplotig000125F_004.ver1.0.g218890	RLK
VITVvi_vCabSauv08_v1.1_Haplotig000147F_001.ver1.0.g229930	RLK
VITVvi_vCabSauv08_v1.1_Haplotig000201F_015.ver1.0.g241100	RLK
VITVvi_vCabSauv08_v1.1_Haplotig000201F_015.ver1.0.g241110	RLK
VITVvi_vCabSauv08_v1.1_Haplotig000201F_015.ver1.0.g241120	RLK
VITVvi_vCabSauv08_v1.1_Haplotig000201F_016.ver1.0.g241180	RLK
VITVvi_vCabSauv08_v1.1_Haplotig000201F_016.ver1.0.g241200	RLK
VITVvi_vCabSauv08_v1.1_Haplotig000201F_016.ver1.0.g241230	RLK
VITVvi_vCabSauv08_v1.1_Haplotig000201F_016.ver1.0.g241280	RLK
VITVvi_vCabSauv08_v1.1_Haplotig000201F_016.ver1.0.g241290	RLK
VITVvi_vCabSauv08_v1.1_Haplotig000247F_002.ver1.0.g244760	RLK
VITVvi_vCabSauv08_v1.1_Haplotig000277F_001.ver1.0.g245830	RLK
VITVvi_vCabSauv08_v1.1_Haplotig000277F_001.ver1.0.g245880	RLK
VITVvi_vCabSauv08_v1.1_Haplotig000277F_001.ver1.0.g245910	RLK
VITVvi_vCabSauv08_v1.1_Haplotig000277F_001.ver1.0.g245990	RLK
VITVvi_vCabSauv08_v1.1_Haplotig000277F_001.ver1.0.g246030	RLK
VITVvi_vCabSauv08_v1.1_Haplotig000277F_001.ver1.0.g246070	RLK
VITVvi_vCabSauv08_v1.1_Haplotig000277F_001.ver1.0.g246160	RLK
VITVvi_vCabSauv08_v1.1_Haplotig000305F_002.ver1.0.g247300	RLK
VITVvi_vCabSauv08_v1.1_Primary000000F.ver1.0.g258300	RLK
VITVvi_vCabSauv08_v1.1_Primary000000F.ver1.0.g258320	RLK
VITVvi_vCabSauv08_v1.1_Primary000000F.ver1.0.g258330	RLK
VITVvi_vCabSauv08_v1.1_Primary000000F.ver1.0.g259050	RLK
VITVvi_vCabSauv08_v1.1_Primary000000F.ver1.0.g260020	RLK
VITVvi_vCabSauv08_v1.1_Primary000000F.ver1.0.g260070	RLK
VITVvi_vCabSauv08_v1.1_Primary000000F.ver1.0.g260510	RLK
VITVvi_vCabSauv08_v1.1_Primary000000F.ver1.0.g261760	RLK
VITVvi_vCabSauv08_v1.1_Primary000000F.ver1.0.g261790	RLK
VITVvi_vCabSauv08_v1.1_Primary000000F.ver1.0.g262000	RLK
VITVvi_vCabSauv08_v1.1_Primary000000F.ver1.0.g262080	RLK
VITVvi_vCabSauv08_v1.1_Primary000000F.ver1.0.g262100	RLK
VITVvi_vCabSauv08_v1.1_Primary000000F.ver1.0.g262160	RLK
VITVvi_vCabSauv08_v1.1_Primary000000F.ver1.0.g262220	RLK
VITVvi_vCabSauv08_v1.1_Primary000000F.ver1.0.g263090	RLK
VITVvi_vCabSauv08_v1.1_Primary000000F.ver1.0.g263580	RLK
VITVvi_vCabSauv08_v1.1_Primary000000F.ver1.0.g263780	RLK
VITVvi_vCabSauv08_v1.1_Primary000000F.ver1.0.g265470	RLK
VITVvi_vCabSauv08_v1.1_Primary000000F.ver1.0.g265510	RLK
VITVvi_vCabSauv08_v1.1_Primary000001F.ver1.0.g266620	RLK
VITVvi_vCabSauv08_v1.1_Primary000001F.ver1.0.g266690	RLK
VITVvi_vCabSauv08_v1.1_Primary000001F.ver1.0.g266950	RLK
VITVvi_vCabSauv08_v1.1_Primary000001F.ver1.0.g266980	RLK
VITVvi_vCabSauv08_v1.1_Primary000001F.ver1.0.g268350	RLK
VITVvi_vCabSauv08_v1.1_Primary000001F.ver1.0.g268370	RLK
VITVvi_vCabSauv08_v1.1_Primary000001F.ver1.0.g269610	RLK
VITVvi_vCabSauv08_v1.1_Primary000001F.ver1.0.g269640	RLK
VITVvi_vCabSauv08_v1.1_Primary000001F.ver1.0.g269650	RLK
VITVvi_vCabSauv08_v1.1_Primary000001F.ver1.0.g269930	RLK
VITVvi_vCabSauv08_v1.1_Primary000001F.ver1.0.g270980	RLK
VITVvi_vCabSauv08_v1.1_Primary000001F.ver1.0.g271480	RLK
VITVvi_vCabSauv08_v1.1_Primary000001F.ver1.0.g272920	RLK
VITVvi_vCabSauv08_v1.1_Primary000001F.ver1.0.g273980	RLK
VITVvi_vCabSauv08_v1.1_Primary000001F.ver1.0.g274120	RLK
VITVvi_vCabSauv08_v1.1_Primary000001F.ver1.0.g274450	RLK
VITVvi_vCabSauv08_v1.1_Primary000002F.ver1.0.g278250	RLK
VITVvi_vCabSauv08_v1.1_Primary000002F.ver1.0.g279760	RLK
VITVvi_vCabSauv08_v1.1_Primary000002F.ver1.0.g280070	RLK
VITVvi_vCabSauv08_v1.1_Primary000002F.ver1.0.g281350	RLK
VITVvi_vCabSauv08_v1.1_Primary000002F.ver1.0.g281520	RLK
VITVvi_vCabSauv08_v1.1_Primary000002F.ver1.0.g281870	RLK
VITVvi_vCabSauv08_v1.1_Primary000002F.ver1.0.g282710	RLK
VITVvi_vCabSauv08_v1.1_Primary000002F.ver1.0.g283700	RLK
VITVvi_vCabSauv08_v1.1_Primary000002F.ver1.0.g284140	RLK
VITVvi_vCabSauv08_v1.1_Primary000002F.ver1.0.g284470	RLK
VITVvi_vCabSauv08_v1.1_Primary000003F.ver1.0.g285840	RLK
VITVvi_vCabSauv08_v1.1_Primary000003F.ver1.0.g286930	RLK
VITVvi_vCabSauv08_v1.1_Primary000003F.ver1.0.g287110	RLK
VITVvi_vCabSauv08_v1.1_Primary000003F.ver1.0.g292320	RLK
VITVvi_vCabSauv08_v1.1_Primary000003F.ver1.0.g293180	RLK
VITVvi_vCabSauv08_v1.1_Primary000003F.ver1.0.g293510	RLK
VITVvi_vCabSauv08_v1.1_Primary000003F.ver1.0.g293530	RLK
VITVvi_vCabSauv08_v1.1_Primary000003F.ver1.0.g293540	RLK
VITVvi_vCabSauv08_v1.1_Primary000005F.ver1.0.g298420	RLK
VITVvi_vCabSauv08_v1.1_Primary000005F.ver1.0.g298680	RLK
VITVvi_vCabSauv08_v1.1_Primary000005F.ver1.0.g300060	RLK
VITVvi_vCabSauv08_v1.1_Primary000005F.ver1.0.g300510	RLK
VITVvi_vCabSauv08_v1.1_Primary000005F.ver1.0.g300870	RLK
VITVvi_vCabSauv08_v1.1_Primary000005F.ver1.0.g301230	RLK
VITVvi_vCabSauv08_v1.1_Primary000005F.ver1.0.g301520	RLK
VITVvi_vCabSauv08_v1.1_Primary000005F.ver1.0.g301940	RLK
VITVvi_vCabSauv08_v1.1_Primary000007F.ver1.0.g309960	RLK
VITVvi_vCabSauv08_v1.1_Primary000007F.ver1.0.g310610	RLK
VITVvi_vCabSauv08_v1.1_Primary000007F.ver1.0.g310790	RLK
VITVvi_vCabSauv08_v1.1_Primary000008F.ver1.0.g313300	RLK
VITVvi_vCabSauv08_v1.1_Primary000008F.ver1.0.g314520	RLK
VITVvi_vCabSauv08_v1.1_Primary000008F.ver1.0.g316930	RLK
VITVvi_vCabSauv08_v1.1_Primary000009F.ver1.0.g319760	RLK
VITVvi_vCabSauv08_v1.1_Primary000009F.ver1.0.g319920	RLK
VITVvi_vCabSauv08_v1.1_Primary000009F.ver1.0.g320020	RLK
VITVvi_vCabSauv08_v1.1_Primary000009F.ver1.0.g321030	RLK
VITVvi_vCabSauv08_v1.1_Primary000009F.ver1.0.g322910	RLK
VITVvi_vCabSauv08_v1.1_Primary000010F.ver1.0.g323560	RLK
VITVvi_vCabSauv08_v1.1_Primary000010F.ver1.0.g324950	RLK
VITVvi_vCabSauv08_v1.1_Primary000010F.ver1.0.g325170	RLK
VITVvi_vCabSauv08_v1.1_Primary000010F.ver1.0.g326130	RLK
VITVvi_vCabSauv08_v1.1_Primary000010F.ver1.0.g326950	RLK
VITVvi_vCabSauv08_v1.1_Primary000010F.ver1.0.g327640	RLK
VITVvi_vCabSauv08_v1.1_Primary000010F.ver1.0.g329170	RLK
VITVvi_vCabSauv08_v1.1_Primary000011F.ver1.0.g330690	RLK
VITVvi_vCabSauv08_v1.1_Primary000011F.ver1.0.g330720	RLK
VITVvi_vCabSauv08_v1.1_Primary000011F.ver1.0.g331310	RLK
VITVvi_vCabSauv08_v1.1_Primary000011F.ver1.0.g331830	RLK
VITVvi_vCabSauv08_v1.1_Primary000011F.ver1.0.g332160	RLK
VITVvi_vCabSauv08_v1.1_Primary000011F.ver1.0.g333210	RLK
VITVvi_vCabSauv08_v1.1_Primary000014F.ver1.0.g337970	RLK
VITVvi_vCabSauv08_v1.1_Primary000014F.ver1.0.g338110	RLK
VITVvi_vCabSauv08_v1.1_Primary000014F.ver1.0.g339150	RLK
VITVvi_vCabSauv08_v1.1_Primary000014F.ver1.0.g339890	RLK
VITVvi_vCabSauv08_v1.1_Primary000014F.ver1.0.g341240	RLK
VITVvi_vCabSauv08_v1.1_Primary000017F.ver1.0.g346940	RLK
VITVvi_vCabSauv08_v1.1_Primary000018F.ver1.0.g348850	RLK
VITVvi_vCabSauv08_v1.1_Primary000018F.ver1.0.g348950	RLK
VITVvi_vCabSauv08_v1.1_Primary000020F.ver1.0.g357340	RLK
VITVvi_vCabSauv08_v1.1_Primary000022F.ver1.0.g361050	RLK
VITVvi_vCabSauv08_v1.1_Primary000022F.ver1.0.g361910	RLK
VITVvi_vCabSauv08_v1.1_Primary000022F.ver1.0.g362830	RLK
VITVvi_vCabSauv08_v1.1_Primary000022F.ver1.0.g364060	RLK
VITVvi_vCabSauv08_v1.1_Primary000024F.ver1.0.g367950	RLK
VITVvi_vCabSauv08_v1.1_Primary000024F.ver1.0.g367970	RLK
VITVvi_vCabSauv08_v1.1_Primary000024F.ver1.0.g367980	RLK
VITVvi_vCabSauv08_v1.1_Primary000024F.ver1.0.g368050	RLK
VITVvi_vCabSauv08_v1.1_Primary000024F.ver1.0.g368590	RLK
VITVvi_vCabSauv08_v1.1_Primary000024F.ver1.0.g369640	RLK
VITVvi_vCabSauv08_v1.1_Primary000024F.ver1.0.g371190	RLK
VITVvi_vCabSauv08_v1.1_Primary000024F.ver1.0.g371200	RLK
VITVvi_vCabSauv08_v1.1_Primary000024F.ver1.0.g371210	RLK
VITVvi_vCabSauv08_v1.1_Primary000024F.ver1.0.g371230	RLK
VITVvi_vCabSauv08_v1.1_Primary000024F.ver1.0.g371260	RLK
VITVvi_vCabSauv08_v1.1_Primary000024F.ver1.0.g371270	RLK
VITVvi_vCabSauv08_v1.1_Primary000024F.ver1.0.g371410	RLK
VITVvi_vCabSauv08_v1.1_Primary000024F.ver1.0.g371420	RLK
VITVvi_vCabSauv08_v1.1_Primary000025F.ver1.0.g372690	RLK
VITVvi_vCabSauv08_v1.1_Primary000025F.ver1.0.g372850	RLK
VITVvi_vCabSauv08_v1.1_Primary000025F.ver1.0.g372860	RLK
VITVvi_vCabSauv08_v1.1_Primary000025F.ver1.0.g373870	RLK
VITVvi_vCabSauv08_v1.1_Primary000026F.ver1.0.g376070	RLK
VITVvi_vCabSauv08_v1.1_Primary000026F.ver1.0.g376470	RLK
VITVvi_vCabSauv08_v1.1_Primary000026F.ver1.0.g379190	RLK
VITVvi_vCabSauv08_v1.1_Primary000028F.ver1.0.g383050	RLK
VITVvi_vCabSauv08_v1.1_Primary000028F.ver1.0.g383070	RLK
VITVvi_vCabSauv08_v1.1_Primary000028F.ver1.0.g383080	RLK
VITVvi_vCabSauv08_v1.1_Primary000028F.ver1.0.g383100	RLK
VITVvi_vCabSauv08_v1.1_Primary000028F.ver1.0.g383110	RLK
VITVvi_vCabSauv08_v1.1_Primary000028F.ver1.0.g383140	RLK
VITVvi_vCabSauv08_v1.1_Primary000028F.ver1.0.g383160	RLK
VITVvi_vCabSauv08_v1.1_Primary000028F.ver1.0.g383170	RLK
VITVvi_vCabSauv08_v1.1_Primary000028F.ver1.0.g383230	RLK
VITVvi_vCabSauv08_v1.1_Primary000028F.ver1.0.g383240	RLK
VITVvi_vCabSauv08_v1.1_Primary000028F.ver1.0.g383250	RLK
VITVvi_vCabSauv08_v1.1_Primary000028F.ver1.0.g383260	RLK
VITVvi_vCabSauv08_v1.1_Primary000028F.ver1.0.g385130	RLK
VITVvi_vCabSauv08_v1.1_Primary000028F.ver1.0.g386150	RLK
VITVvi_vCabSauv08_v1.1_Primary000028F.ver1.0.g386160	RLK
VITVvi_vCabSauv08_v1.1_Primary000028F.ver1.0.g386170	RLK
VITVvi_vCabSauv08_v1.1_Primary000028F.ver1.0.g386180	RLK
VITVvi_vCabSauv08_v1.1_Primary000028F.ver1.0.g386220	RLK
VITVvi_vCabSauv08_v1.1_Primary000028F.ver1.0.g386230	RLK
VITVvi_vCabSauv08_v1.1_Primary000031F.ver1.0.g393160	RLK
VITVvi_vCabSauv08_v1.1_Primary000031F.ver1.0.g394050	RLK
VITVvi_vCabSauv08_v1.1_Primary000033F.ver1.0.g397720	RLK
VITVvi_vCabSauv08_v1.1_Primary000034F.ver1.0.g398600	RLK
VITVvi_vCabSauv08_v1.1_Primary000034F.ver1.0.g399310	RLK
VITVvi_vCabSauv08_v1.1_Primary000035F.ver1.0.g400170	RLK
VITVvi_vCabSauv08_v1.1_Primary000035F.ver1.0.g400330	RLK
VITVvi_vCabSauv08_v1.1_Primary000035F.ver1.0.g400360	RLK
VITVvi_vCabSauv08_v1.1_Primary000035F.ver1.0.g400390	RLK
VITVvi_vCabSauv08_v1.1_Primary000035F.ver1.0.g400410	RLK
VITVvi_vCabSauv08_v1.1_Primary000035F.ver1.0.g400490	RLK
VITVvi_vCabSauv08_v1.1_Primary000035F.ver1.0.g400520	RLK
VITVvi_vCabSauv08_v1.1_Primary000035F.ver1.0.g400530	RLK
VITVvi_vCabSauv08_v1.1_Primary000035F.ver1.0.g400580	RLK
VITVvi_vCabSauv08_v1.1_Primary000035F.ver1.0.g400930	RLK
VITVvi_vCabSauv08_v1.1_Primary000035F.ver1.0.g401220	RLK
VITVvi_vCabSauv08_v1.1_Primary000035F.ver1.0.g401450	RLK
VITVvi_vCabSauv08_v1.1_Primary000035F.ver1.0.g402400	RLK
VITVvi_vCabSauv08_v1.1_Primary000035F.ver1.0.g402420	RLK
VITVvi_vCabSauv08_v1.1_Primary000035F.ver1.0.g402490	RLK
VITVvi_vCabSauv08_v1.1_Primary000037F.ver1.0.g404270	RLK
VITVvi_vCabSauv08_v1.1_Primary000038F.ver1.0.g406150	RLK
VITVvi_vCabSauv08_v1.1_Primary000038F.ver1.0.g406370	RLK
VITVvi_vCabSauv08_v1.1_Primary000039F.ver1.0.g408460	RLK
VITVvi_vCabSauv08_v1.1_Primary000041F.ver1.0.g411510	RLK
VITVvi_vCabSauv08_v1.1_Primary000041F.ver1.0.g411760	RLK
VITVvi_vCabSauv08_v1.1_Primary000041F.ver1.0.g411810	RLK
VITVvi_vCabSauv08_v1.1_Primary000041F.ver1.0.g412270	RLK
VITVvi_vCabSauv08_v1.1_Primary000041F.ver1.0.g412290	RLK
VITVvi_vCabSauv08_v1.1_Primary000041F.ver1.0.g413060	RLK
VITVvi_vCabSauv08_v1.1_Primary000041F.ver1.0.g413580	RLK
VITVvi_vCabSauv08_v1.1_Primary000041F.ver1.0.g413700	RLK
VITVvi_vCabSauv08_v1.1_Primary000041F.ver1.0.g413730	RLK
VITVvi_vCabSauv08_v1.1_Primary000041F.ver1.0.g413750	RLK
VITVvi_vCabSauv08_v1.1_Primary000044F.ver1.0.g416060	RLK
VITVvi_vCabSauv08_v1.1_Primary000044F.ver1.0.g416380	RLK
VITVvi_vCabSauv08_v1.1_Primary000048F.ver1.0.g422480	RLK
VITVvi_vCabSauv08_v1.1_Primary000048F.ver1.0.g422490	RLK
VITVvi_vCabSauv08_v1.1_Primary000048F.ver1.0.g422730	RLK
VITVvi_vCabSauv08_v1.1_Primary000048F.ver1.0.g423030	RLK
VITVvi_vCabSauv08_v1.1_Primary000051F.ver1.0.g426270	RLK
VITVvi_vCabSauv08_v1.1_Primary000054F.ver1.0.g429850	RLK
VITVvi_vCabSauv08_v1.1_Primary000054F.ver1.0.g429860	RLK
VITVvi_vCabSauv08_v1.1_Primary000054F.ver1.0.g430270	RLK
VITVvi_vCabSauv08_v1.1_Primary000054F.ver1.0.g430290	RLK
VITVvi_vCabSauv08_v1.1_Primary000054F.ver1.0.g430500	RLK
VITVvi_vCabSauv08_v1.1_Primary000055F.ver1.0.g433960	RLK
VITVvi_vCabSauv08_v1.1_Primary000057F.ver1.0.g434270	RLK
VITVvi_vCabSauv08_v1.1_Primary000057F.ver1.0.g434280	RLK
VITVvi_vCabSauv08_v1.1_Primary000057F.ver1.0.g434850	RLK
VITVvi_vCabSauv08_v1.1_Primary000057F.ver1.0.g435410	RLK
VITVvi_vCabSauv08_v1.1_Primary000060F.ver1.0.g437710	RLK
VITVvi_vCabSauv08_v1.1_Primary000060F.ver1.0.g437940	RLK
VITVvi_vCabSauv08_v1.1_Primary000060F.ver1.0.g439860	RLK
VITVvi_vCabSauv08_v1.1_Primary000061F.ver1.0.g442270	RLK
VITVvi_vCabSauv08_v1.1_Primary000063F.ver1.0.g444310	RLK
VITVvi_vCabSauv08_v1.1_Primary000065F.ver1.0.g446300	RLK
VITVvi_vCabSauv08_v1.1_Primary000066F.ver1.0.g447920	RLK
VITVvi_vCabSauv08_v1.1_Primary000067F.ver1.0.g449590	RLK
VITVvi_vCabSauv08_v1.1_Primary000073F.ver1.0.g455100	RLK
VITVvi_vCabSauv08_v1.1_Primary000073F.ver1.0.g455110	RLK
VITVvi_vCabSauv08_v1.1_Primary000079F.ver1.0.g460560	RLK
VITVvi_vCabSauv08_v1.1_Primary000079F.ver1.0.g460600	RLK
VITVvi_vCabSauv08_v1.1_Primary000079F.ver1.0.g460690	RLK
VITVvi_vCabSauv08_v1.1_Primary000083F.ver1.0.g466110	RLK
VITVvi_vCabSauv08_v1.1_Primary000084F.ver1.0.g467590	RLK
VITVvi_vCabSauv08_v1.1_Primary000084F.ver1.0.g468390	RLK
VITVvi_vCabSauv08_v1.1_Primary000084F.ver1.0.g469340	RLK
VITVvi_vCabSauv08_v1.1_Primary000085F.ver1.0.g470860	RLK
VITVvi_vCabSauv08_v1.1_Primary000085F.ver1.0.g471130	RLK
VITVvi_vCabSauv08_v1.1_Primary000086F.ver1.0.g472190	RLK
VITVvi_vCabSauv08_v1.1_Primary000087F.ver1.0.g473570	RLK
VITVvi_vCabSauv08_v1.1_Primary000092F.ver1.0.g479410	RLK
VITVvi_vCabSauv08_v1.1_Primary000093F.ver1.0.g481200	RLK
VITVvi_vCabSauv08_v1.1_Primary000095F.ver1.0.g483190	RLK
VITVvi_vCabSauv08_v1.1_Primary000095F.ver1.0.g483990	RLK
VITVvi_vCabSauv08_v1.1_Primary000095F.ver1.0.g484050	RLK
VITVvi_vCabSauv08_v1.1_Primary000095F.ver1.0.g484110	RLK
VITVvi_vCabSauv08_v1.1_Primary000095F.ver1.0.g484160	RLK
VITVvi_vCabSauv08_v1.1_Primary000095F.ver1.0.g484230	RLK
VITVvi_vCabSauv08_v1.1_Primary000096F.ver1.0.g485570	RLK
VITVvi_vCabSauv08_v1.1_Primary000099F.ver1.0.g487470	RLK
VITVvi_vCabSauv08_v1.1_Primary000099F.ver1.0.g487510	RLK
VITVvi_vCabSauv08_v1.1_Primary000099F.ver1.0.g487520	RLK
VITVvi_vCabSauv08_v1.1_Primary000099F.ver1.0.g488920	RLK
VITVvi_vCabSauv08_v1.1_Primary000099F.ver1.0.g489360	RLK
VITVvi_vCabSauv08_v1.1_Primary000099F.ver1.0.g489450	RLK
VITVvi_vCabSauv08_v1.1_Primary000101F.ver1.0.g491110	RLK
VITVvi_vCabSauv08_v1.1_Primary000101F.ver1.0.g491120	RLK
VITVvi_vCabSauv08_v1.1_Primary000101F.ver1.0.g491140	RLK
VITVvi_vCabSauv08_v1.1_Primary000103F.ver1.0.g493020	RLK
VITVvi_vCabSauv08_v1.1_Primary000103F.ver1.0.g493210	RLK
VITVvi_vCabSauv08_v1.1_Primary000104F.ver1.0.g494800	RLK
VITVvi_vCabSauv08_v1.1_Primary000104F.ver1.0.g495080	RLK
VITVvi_vCabSauv08_v1.1_Primary000104F.ver1.0.g495240	RLK
VITVvi_vCabSauv08_v1.1_Primary000104F.ver1.0.g495550	RLK
VITVvi_vCabSauv08_v1.1_Primary000107F.ver1.0.g497850	RLK
VITVvi_vCabSauv08_v1.1_Primary000107F.ver1.0.g497950	RLK
VITVvi_vCabSauv08_v1.1_Primary000107F.ver1.0.g498290	RLK
VITVvi_vCabSauv08_v1.1_Primary000107F.ver1.0.g498370	RLK
VITVvi_vCabSauv08_v1.1_Primary000110F.ver1.0.g499020	RLK
VITVvi_vCabSauv08_v1.1_Primary000110F.ver1.0.g499250	RLK
VITVvi_vCabSauv08_v1.1_Primary000114F.ver1.0.g503690	RLK
VITVvi_vCabSauv08_v1.1_Primary000115F.ver1.0.g504970	RLK
VITVvi_vCabSauv08_v1.1_Primary000116F.ver1.0.g506700	RLK
VITVvi_vCabSauv08_v1.1_Primary000116F.ver1.0.g506780	RLK
VITVvi_vCabSauv08_v1.1_Primary000116F.ver1.0.g506790	RLK
VITVvi_vCabSauv08_v1.1_Primary000116F.ver1.0.g506800	RLK
VITVvi_vCabSauv08_v1.1_Primary000116F.ver1.0.g506990	RLK
VITVvi_vCabSauv08_v1.1_Primary000118F.ver1.0.g508720	RLK
VITVvi_vCabSauv08_v1.1_Primary000118F.ver1.0.g508740	RLK
VITVvi_vCabSauv08_v1.1_Primary000118F.ver1.0.g509090	RLK
VITVvi_vCabSauv08_v1.1_Primary000123F.ver1.0.g512020	RLK
VITVvi_vCabSauv08_v1.1_Primary000123F.ver1.0.g512660	RLK
VITVvi_vCabSauv08_v1.1_Primary000123F.ver1.0.g513460	RLK
VITVvi_vCabSauv08_v1.1_Primary000123F.ver1.0.g513480	RLK
VITVvi_vCabSauv08_v1.1_Primary000123F.ver1.0.g513530	RLK
VITVvi_vCabSauv08_v1.1_Primary000123F.ver1.0.g513550	RLK
VITVvi_vCabSauv08_v1.1_Primary000126F.ver1.0.g517580	RLK
VITVvi_vCabSauv08_v1.1_Primary000130F.ver1.0.g520800	RLK
VITVvi_vCabSauv08_v1.1_Primary000130F.ver1.0.g521070	RLK
VITVvi_vCabSauv08_v1.1_Primary000130F.ver1.0.g521080	RLK
VITVvi_vCabSauv08_v1.1_Primary000130F.ver1.0.g521090	RLK
VITVvi_vCabSauv08_v1.1_Primary000130F.ver1.0.g521240	RLK
VITVvi_vCabSauv08_v1.1_Primary000130F.ver1.0.g521250	RLK
VITVvi_vCabSauv08_v1.1_Primary000130F.ver1.0.g521280	RLK
VITVvi_vCabSauv08_v1.1_Primary000130F.ver1.0.g521290	RLK
VITVvi_vCabSauv08_v1.1_Primary000130F.ver1.0.g521300	RLK
VITVvi_vCabSauv08_v1.1_Primary000130F.ver1.0.g521350	RLK
VITVvi_vCabSauv08_v1.1_Primary000131F.ver1.0.g521760	RLK
VITVvi_vCabSauv08_v1.1_Primary000131F.ver1.0.g521780	RLK
VITVvi_vCabSauv08_v1.1_Primary000136F.ver1.0.g524660	RLK
VITVvi_vCabSauv08_v1.1_Primary000137F.ver1.0.g525820	RLK
VITVvi_vCabSauv08_v1.1_Primary000153F.ver1.0.g536540	RLK
VITVvi_vCabSauv08_v1.1_Primary000153F.ver1.0.g537100	RLK
VITVvi_vCabSauv08_v1.1_Primary000153F.ver1.0.g537160	RLK
VITVvi_vCabSauv08_v1.1_Primary000156F.ver1.0.g538680	RLK
VITVvi_vCabSauv08_v1.1_Primary000156F.ver1.0.g538690	RLK
VITVvi_vCabSauv08_v1.1_Primary000161F.ver1.0.g542170	RLK
VITVvi_vCabSauv08_v1.1_Primary000161F.ver1.0.g542200	RLK
VITVvi_vCabSauv08_v1.1_Primary000167F.ver1.0.g545660	RLK
VITVvi_vCabSauv08_v1.1_Primary000171F.ver1.0.g548660	RLK
VITVvi_vCabSauv08_v1.1_Primary000178F.ver1.0.g552460	RLK
VITVvi_vCabSauv08_v1.1_Primary000178F.ver1.0.g552510	RLK
VITVvi_vCabSauv08_v1.1_Primary000181F.ver1.0.g553510	RLK
VITVvi_vCabSauv08_v1.1_Primary000188F.ver1.0.g557040	RLK
VITVvi_vCabSauv08_v1.1_Primary000195F.ver1.0.g559810	RLK
VITVvi_vCabSauv08_v1.1_Primary000203F.ver1.0.g564590	RLK
VITVvi_vCabSauv08_v1.1_Primary000203F.ver1.0.g564600	RLK
VITVvi_vCabSauv08_v1.1_Primary000203F.ver1.0.g564610	RLK
VITVvi_vCabSauv08_v1.1_Primary000203F.ver1.0.g564930	RLK
VITVvi_vCabSauv08_v1.1_Primary000204F.ver1.0.g565190	RLK
VITVvi_vCabSauv08_v1.1_Primary000204F.ver1.0.g565230	RLK
VITVvi_vCabSauv08_v1.1_Primary000206F.ver1.0.g566230	RLK
VITVvi_vCabSauv08_v1.1_Primary000206F.ver1.0.g566380	RLK
VITVvi_vCabSauv08_v1.1_Primary000219F.ver1.0.g570920	RLK
VITVvi_vCabSauv08_v1.1_Primary000243F.ver1.0.g577280	RLK
VITVvi_vCabSauv08_v1.1_Primary000243F.ver1.0.g577410	RLK
VITVvi_vCabSauv08_v1.1_Primary000276F.ver1.0.g585250	RLK
VITVvi_vCabSauv08_v1.1_Primary000304F.ver1.0.g591500	RLK
VITVvi_vCabSauv08_v1.1_Primary000310F.ver1.0.g592820	RLK
VITVvi_vCabSauv08_v1.1_Primary000363F.ver1.0.g601010	RLK
VITVvi_vCabSauv08_v1.1_Primary000432F.ver1.0.g608530	RLK
VITVvi_vCabSauv08_v1.1_Primary000432F.ver1.0.g608540	RLK
VITVvi_vCabSauv08_v1.1_Primary000432F.ver1.0.g608580	RLK
VITVvi_vCabSauv08_v1.1_Primary000448F.ver1.0.g610090	RLK
VITVvi_vCabSauv08_v1.1_Primary000448F.ver1.0.g610100	RLK
VITVvi_vCabSauv08_v1.1_Primary000448F.ver1.0.g610140	RLK
VITVvi_vCabSauv08_v1.1_Primary000454F.ver1.0.g610630	RLK
VITVvi_vCabSauv08_v1.1_Primary000454F.ver1.0.g610640	RLK
VITVvi_vCabSauv08_v1.1_Primary000454F.ver1.0.g610670	RLK
VITVvi_vCabSauv08_v1.1_Primary000489F.ver1.0.g613580	RLK
VITVvi_vCabSauv08_v1.1_Primary000498F.ver1.0.g614270	RLK
VITVvi_vCabSauv08_v1.1_Primary000498F.ver1.0.g614280	RLK
VITVvi_vCabSauv08_v1.1_Primary000498F.ver1.0.g614330	RLK
VITVvi_vCabSauv08_v1.1_Primary000498F.ver1.0.g614380	RLK
VITVvi_vCabSauv08_v1.1_Primary000498F.ver1.0.g614400	RLK
VITVvi_vCabSauv08_v1.1_Primary000609F.ver1.0.g618870	RLK
VITVvi_vCabSauv08_v1.1_Primary000626F.ver1.0.g619500	RLK
VITVvi_vCabSauv08_v1.1_Haplotig000125F_004.ver1.0.g219050	RLP
VITVvi_vCabSauv08_v1.1_Haplotig000125F_007.ver1.0.g219690	RLP
VITVvi_vCabSauv08_v1.1_Primary000001F.ver1.0.g271520	RLP
VITVvi_vCabSauv08_v1.1_Primary000005F.ver1.0.g299620	RLP
VITVvi_vCabSauv08_v1.1_Primary000009F.ver1.0.g320680	RLP
VITVvi_vCabSauv08_v1.1_Primary000010F.ver1.0.g327340	RLP
VITVvi_vCabSauv08_v1.1_Primary000010F.ver1.0.g329020	RLP
VITVvi_vCabSauv08_v1.1_Primary000010F.ver1.0.g329080	RLP
VITVvi_vCabSauv08_v1.1_Primary000010F.ver1.0.g329120	RLP
VITVvi_vCabSauv08_v1.1_Primary000014F.ver1.0.g337130	RLP
VITVvi_vCabSauv08_v1.1_Primary000014F.ver1.0.g337300	RLP
VITVvi_vCabSauv08_v1.1_Primary000014F.ver1.0.g337310	RLP
VITVvi_vCabSauv08_v1.1_Primary000016F.ver1.0.g345150	RLP
VITVvi_vCabSauv08_v1.1_Primary000020F.ver1.0.g357230	RLP
VITVvi_vCabSauv08_v1.1_Primary000021F.ver1.0.g358650	RLP
VITVvi_vCabSauv08_v1.1_Primary000025F.ver1.0.g372600	RLP
VITVvi_vCabSauv08_v1.1_Primary000027F.ver1.0.g382630	RLP
VITVvi_vCabSauv08_v1.1_Primary000027F.ver1.0.g382670	RLP
VITVvi_vCabSauv08_v1.1_Primary000028F.ver1.0.g384910	RLP
VITVvi_vCabSauv08_v1.1_Primary000028F.ver1.0.g386630	RLP
VITVvi_vCabSauv08_v1.1_Primary000031F.ver1.0.g393350	RLP
VITVvi_vCabSauv08_v1.1_Primary000036F.ver1.0.g403170	RLP
VITVvi_vCabSauv08_v1.1_Primary000052F.ver1.0.g427400	RLP
VITVvi_vCabSauv08_v1.1_Primary000052F.ver1.0.g427430	RLP
VITVvi_vCabSauv08_v1.1_Primary000052F.ver1.0.g427710	RLP
VITVvi_vCabSauv08_v1.1_Primary000061F.ver1.0.g442250	RLP
VITVvi_vCabSauv08_v1.1_Primary000070F.ver1.0.g451160	RLP
VITVvi_vCabSauv08_v1.1_Primary000070F.ver1.0.g451380	RLP
VITVvi_vCabSauv08_v1.1_Primary000084F.ver1.0.g467940	RLP
VITVvi_vCabSauv08_v1.1_Primary000095F.ver1.0.g483710	RLP
VITVvi_vCabSauv08_v1.1_Primary000095F.ver1.0.g483730	RLP
VITVvi_vCabSauv08_v1.1_Primary000095F.ver1.0.g483770	RLP
VITVvi_vCabSauv08_v1.1_Primary000098F.ver1.0.g486660	RLP
VITVvi_vCabSauv08_v1.1_Primary000098F.ver1.0.g486670	RLP
VITVvi_vCabSauv08_v1.1_Primary000116F.ver1.0.g506160	RLP
VITVvi_vCabSauv08_v1.1_Primary000125F.ver1.0.g515630	RLP
VITVvi_vCabSauv08_v1.1_Primary000125F.ver1.0.g515640	RLP
VITVvi_vCabSauv08_v1.1_Primary000126F.ver1.0.g516830	RLP
VITVvi_vCabSauv08_v1.1_Primary000169F.ver1.0.g547380	RLP
VITVvi_vCabSauv08_v1.1_Primary000169F.ver1.0.g547410	RLP
VITVvi_vCabSauv08_v1.1_Primary000169F.ver1.0.g547690	RLP
VITVvi_vCabSauv08_v1.1_Primary000169F.ver1.0.g547820	RLP
VITVvi_vCabSauv08_v1.1_Primary000169F.ver1.0.g547860	RLP
VITVvi_vCabSauv08_v1.1_Primary000173F.ver1.0.g550120	RLP
VITVvi_vCabSauv08_v1.1_Primary000173F.ver1.0.g550320	RLP
VITVvi_vCabSauv08_v1.1_Primary000173F.ver1.0.g550530	RLP
VITVvi_vCabSauv08_v1.1_Primary000178F.ver1.0.g552690	RLP
VITVvi_vCabSauv08_v1.1_Primary000184F.ver1.0.g554810	RLP
VITVvi_vCabSauv08_v1.1_Primary000197F.ver1.0.g561060	RLP
VITVvi_vCabSauv08_v1.1_Primary000218F.ver1.0.g570280	RLP
VITVvi_vCabSauv08_v1.1_Primary000218F.ver1.0.g570350	RLP
VITVvi_vCabSauv08_v1.1_Primary000316F.ver1.0.g593480	RLP
VITVvi_vCabSauv08_v1.1_Primary000356F.ver1.0.g600050	RLP

## Sheet: Table S4
Table S4 List of genes significantly differently expressed along the pseudotime trajectory and gene clusters they belonged
Gene ID	Gene Clusters	eggNOG-mapper description
VITVvi_vCabSauv08_v1.1_Primary000171F.ver1.0.g549210	1	Glycine-Rich
VITVvi_vCabSauv08_v1.1_Haplotig000149F_012.ver1.0.g230950	1	-
VITVvi_vCabSauv08_v1.1_Primary000001F.ver1.0.g270340	1	metallothionein-like protein
VITVvi_vCabSauv08_v1.1_Primary000001F.ver1.0.g273470	1	-
VITVvi_vCabSauv08_v1.1_Haplotig000013F_015.ver1.0.g085500	1	Photosystem II (PSII) is a light-driven water plastoquinone oxidoreductase that uses light energy to abstract electrons from H(2)O, generating O(2) and a proton gradient subsequently used for ATP formation. It consists of a core antenna complex that captures photons, and an electron transfer chain that converts photonic excitation into a charge separation. The D1 D2 (PsbA PsbA) reaction center he…
VITVvi_vCabSauv08_v1.1_Primary000034F.ver1.0.g399110	1	Abscisic stress-ripening protein
VITVvi_vCabSauv08_v1.1_Primary000007F.ver1.0.g312200	1	transcription factor
VITVvi_vCabSauv08_v1.1_Primary000171F.ver1.0.g549240	1	Glycine-Rich
VITVvi_vCabSauv08_v1.1_Primary000014F.ver1.0.g337290	1	The light-harvesting complex (LHC) functions as a light receptor, it captures and delivers excitation energy to photosystems with which it is closely associated
VITVvi_vCabSauv08_v1.1_Primary000022F.ver1.0.g362030	1	One of the components of the core complex of photosystem II (PSII). It binds chlorophyll and helps catalyze the primary light-induced photochemical processes of PSII. PSII is a light- driven water plastoquinone oxidoreductase, using light energy to abstract electrons from H(2)O, generating O(2) and a proton gradient subsequently used for ATP formation
VITVvi_vCabSauv08_v1.1_Primary000133F.ver1.0.g522550	1	The light-harvesting complex (LHC) functions as a light receptor, it captures and delivers excitation energy to photosystems with which it is closely associated
VITVvi_vCabSauv08_v1.1_Primary000034F.ver1.0.g398480	1	Gibberellin-regulated protein
VITVvi_vCabSauv08_v1.1_Haplotig000013F_015.ver1.0.g085530	1	PSII is a light-driven water plastoquinone oxidoreductase that uses light energy to abstract electrons from H(2)O, generating O(2) and a proton gradient subsequently used for ATP formation. It consists of a core antenna complex that captures photons, and an electron transfer chain that converts photonic excitation into a charge separation
VITVvi_vCabSauv08_v1.1_Primary000449F.ver1.0.g610220	1	RuBisCO catalyzes two reactions the carboxylation of D- ribulose 1,5-bisphosphate, the primary event in carbon dioxide fixation, as well as the oxidative fragmentation of the pentose substrate in the photorespiration process. Both reactions occur simultaneously and in competition at the same active site
VITVvi_vCabSauv08_v1.1_Primary000010F.ver1.0.g323930	1	auxin-binding protein
VITVvi_vCabSauv08_v1.1_Primary000133F.ver1.0.g522560	1	The light-harvesting complex (LHC) functions as a light receptor, it captures and delivers excitation energy to photosystems with which it is closely associated
VITVvi_vCabSauv08_v1.1_Primary000010F.ver1.0.g328890	1	36.4 kDa proline-rich
VITVvi_vCabSauv08_v1.1_Primary000118F.ver1.0.g509260	1	Belongs to the nonaspanin (TM9SF) (TC 9.A.2) family
VITVvi_vCabSauv08_v1.1_Primary000003F.ver1.0.g291660	1	-
VITVvi_vCabSauv08_v1.1_Primary000028F.ver1.0.g384320	1	Stem-specific protein
VITVvi_vCabSauv08_v1.1_Primary000018F.ver1.0.g350060	1	dormancy auxin associated family protein
VITVvi_vCabSauv08_v1.1_Primary000022F.ver1.0.g361230	1	Aldehyde dehydrogenase family
VITVvi_vCabSauv08_v1.1_Haplotig000023F_025.ver1.0.g113640	1	Photosystem I reaction center subunit V
VITVvi_vCabSauv08_v1.1_Primary000411F.ver1.0.g606520	1	Abscisic acid receptor
VITVvi_vCabSauv08_v1.1_Haplotig000023F_025.ver1.0.g113130	1	Chaperone protein DNAj
VITVvi_vCabSauv08_v1.1_Primary000038F.ver1.0.g408020	1	#N/A
VITVvi_vCabSauv08_v1.1_Primary000050F.ver1.0.g425660	1	phenylalanine--tRNA ligase, chloroplastic
VITVvi_vCabSauv08_v1.1_Primary000150F.ver1.0.g533910	1	The light-harvesting complex (LHC) functions as a light receptor, it captures and delivers excitation energy to photosystems with which it is closely associated
VITVvi_vCabSauv08_v1.1_Primary000029F.ver1.0.g389090	1	photosystem I subunit
VITVvi_vCabSauv08_v1.1_Primary000016F.ver1.0.g344320	1	Photosystem II 10 kDa polypeptide
VITVvi_vCabSauv08_v1.1_Primary000008F.ver1.0.g318970	1	Belongs to the glycosyltransferase 8 family
VITVvi_vCabSauv08_v1.1_Haplotig000125F_007.ver1.0.g219610	1	Protein CURVATURE THYLAKOID 1A
VITVvi_vCabSauv08_v1.1_Haplotig000113F_005.ver1.0.g211230	1	Photosystem I reaction center subunit
VITVvi_vCabSauv08_v1.1_Primary000161F.ver1.0.g541860	1	Belongs to the glyceraldehyde-3-phosphate dehydrogenase family
VITVvi_vCabSauv08_v1.1_Primary000002F.ver1.0.g278210	1	ethylene-responsive transcription factor
VITVvi_vCabSauv08_v1.1_Primary000107F.ver1.0.g497640	1	phosphoenolpyruvate carboxylase
VITVvi_vCabSauv08_v1.1_Primary000020F.ver1.0.g356120	1	The light-harvesting complex (LHC) functions as a light receptor, it captures and delivers excitation energy to photosystems with which it is closely associated
VITVvi_vCabSauv08_v1.1_Primary000048F.ver1.0.g423180	1	Photosystem I reaction center subunit IV
VITVvi_vCabSauv08_v1.1_Primary000024F.ver1.0.g369300	1	metallothionein-like protein
VITVvi_vCabSauv08_v1.1_Primary000002F.ver1.0.g284590	1	Late embryogenesis abundant protein
VITVvi_vCabSauv08_v1.1_Primary000025F.ver1.0.g373010	1	Belongs to the calycin superfamily. Lipocalin family
VITVvi_vCabSauv08_v1.1_Primary000026F.ver1.0.g377210	1	serine threonine-protein kinase
VITVvi_vCabSauv08_v1.1_Primary000037F.ver1.0.g404490	1	peroxisomal (S)-2-hydroxy-acid oxidase
VITVvi_vCabSauv08_v1.1_Primary000041F.ver1.0.g413020	1	Mitogen-activated protein kinase kinase kinase
VITVvi_vCabSauv08_v1.1_Haplotig000030F_003.ver1.0.g129250	1	-
VITVvi_vCabSauv08_v1.1_Primary000114F.ver1.0.g503710	1	Universal stress protein
VITVvi_vCabSauv08_v1.1_Haplotig000006F_033.ver1.0.g061510	1	Aux IAA proteins are short-lived transcriptional factors that function as repressors of early auxin response genes at low auxin concentrations
VITVvi_vCabSauv08_v1.1_Primary000000F.ver1.0.g264600	1	VQ motif-containing protein
VITVvi_vCabSauv08_v1.1_Primary000003F.ver1.0.g290840	1	EXORDIUM-like
VITVvi_vCabSauv08_v1.1_Haplotig000080F_010.ver1.0.g184230	1	Photosystem II 5 kDa protein
VITVvi_vCabSauv08_v1.1_Primary000029F.ver1.0.g387290	1	Binds to the catalytic subunit of the cyclin dependent kinases and is essential for their biological function
VITVvi_vCabSauv08_v1.1_Primary000011F.ver1.0.g331890	1	oxygen-evolving enhancer protein
VITVvi_vCabSauv08_v1.1_Primary000041F.ver1.0.g413470	1	Belongs to the peptidase C1 family
VITVvi_vCabSauv08_v1.1_Primary000005F.ver1.0.g301690	1	#N/A
VITVvi_vCabSauv08_v1.1_Primary000057F.ver1.0.g434770	1	Belongs to the DEAD box helicase family
VITVvi_vCabSauv08_v1.1_Primary000029F.ver1.0.g389250	1	CCR4-associated factor 1 homolog
VITVvi_vCabSauv08_v1.1_Primary000084F.ver1.0.g468810	1	PPIases accelerate the folding of proteins. It catalyzes the cis-trans isomerization of proline imidic peptide bonds in oligopeptides
VITVvi_vCabSauv08_v1.1_Primary000123F.ver1.0.g513180	1	#N/A
VITVvi_vCabSauv08_v1.1_Primary000103F.ver1.0.g493680	1	oxygen-evolving enhancer protein
VITVvi_vCabSauv08_v1.1_Primary000001F.ver1.0.g273550	1	VQ motif
VITVvi_vCabSauv08_v1.1_Haplotig000201F_016.ver1.0.g241400	1	oxygen-evolving enhancer protein
VITVvi_vCabSauv08_v1.1_Primary000024F.ver1.0.g368360	1	The light-harvesting complex (LHC) functions as a light receptor, it captures and delivers excitation energy to photosystems with which it is closely associated
VITVvi_vCabSauv08_v1.1_Primary000005F.ver1.0.g297520	1	Sedoheptulose-1,7-bisphosphatase
VITVvi_vCabSauv08_v1.1_Primary000099F.ver1.0.g488330	1	NADH dehydrogenase ubiquinone 1 beta subcomplex subunit
VITVvi_vCabSauv08_v1.1_Primary000171F.ver1.0.g548840	1	#N/A
VITVvi_vCabSauv08_v1.1_Primary000020F.ver1.0.g357830	1	ribosomal small subunit assembly
VITVvi_vCabSauv08_v1.1_Primary000011F.ver1.0.g330460	1	Belongs to the 14-3-3 family
VITVvi_vCabSauv08_v1.1_Primary000010F.ver1.0.g326690	1	peroxiredoxin activity
VITVvi_vCabSauv08_v1.1_Primary000157F.ver1.0.g538930	1	Indole-3-acetic acid-amido synthetase
VITVvi_vCabSauv08_v1.1_Primary000020F.ver1.0.g356430	1	#N/A
VITVvi_vCabSauv08_v1.1_Primary000007F.ver1.0.g311370	1	WD repeat-containing protein
VITVvi_vCabSauv08_v1.1_Primary000002F.ver1.0.g278200	1	transcription factor
VITVvi_vCabSauv08_v1.1_Primary000021F.ver1.0.g359570	1	Zinc finger protein CONSTANS-like
VITVvi_vCabSauv08_v1.1_Primary000099F.ver1.0.g489400	1	Domain of unknown function (DUF4228)
VITVvi_vCabSauv08_v1.1_Haplotig000004F_076.ver1.0.g047830	1	Photosystem I reaction center subunit XI
VITVvi_vCabSauv08_v1.1_Haplotig000049F_004.ver1.0.g158500	1	The light-harvesting complex (LHC) functions as a light receptor, it captures and delivers excitation energy to photosystems with which it is closely associated
VITVvi_vCabSauv08_v1.1_Primary000026F.ver1.0.g375130	1	-
VITVvi_vCabSauv08_v1.1_Primary000060F.ver1.0.g439250	1	-
VITVvi_vCabSauv08_v1.1_Primary000003F.ver1.0.g291340	1	ethylene-responsive transcription factor
VITVvi_vCabSauv08_v1.1_Primary000026F.ver1.0.g377610	1	Glutaredoxin
VITVvi_vCabSauv08_v1.1_Primary000000F.ver1.0.g259950	1	Catalyzes xyloglucan endohydrolysis (XEH) and or endotransglycosylation (XET). Cleaves and religates xyloglucan polymers, an essential constituent of the primary cell wall, and thereby participates in cell wall construction of growing tissues
VITVvi_vCabSauv08_v1.1_Primary000050F.ver1.0.g425810	1	NADH dehydrogenase ubiquinone 1 alpha subcomplex subunit
VITVvi_vCabSauv08_v1.1_Primary000103F.ver1.0.g493230	1	The light-harvesting complex (LHC) functions as a light receptor, it captures and delivers excitation energy to photosystems with which it is closely associated
VITVvi_vCabSauv08_v1.1_Primary000008F.ver1.0.g315320	1	Subtilase family
VITVvi_vCabSauv08_v1.1_Primary000007F.ver1.0.g312470	1	Belongs to the universal ribosomal protein uS9 family
VITVvi_vCabSauv08_v1.1_Primary000219F.ver1.0.g570740	1	Transcription factor
VITVvi_vCabSauv08_v1.1_Primary000034F.ver1.0.g398980	1	expressed protein
VITVvi_vCabSauv08_v1.1_Primary000133F.ver1.0.g522870	1	60s ribosomal protein
VITVvi_vCabSauv08_v1.1_Primary000005F.ver1.0.g296630	1	The light-harvesting complex (LHC) functions as a light receptor, it captures and delivers excitation energy to photosystems with which it is closely associated
VITVvi_vCabSauv08_v1.1_Primary000061F.ver1.0.g441650	1	Belongs to the heat shock protein 70 family
VITVvi_vCabSauv08_v1.1_Primary000174F.ver1.0.g550990	1	60S ribosomal Protein
VITVvi_vCabSauv08_v1.1_Primary000085F.ver1.0.g470230	1	60s ribosomal protein
VITVvi_vCabSauv08_v1.1_Primary000010F.ver1.0.g325720	1	Belongs to the eukaryotic ribosomal protein eS30 family
VITVvi_vCabSauv08_v1.1_Primary000026F.ver1.0.g376170	1	Belongs to the thioredoxin family
VITVvi_vCabSauv08_v1.1_Primary000005F.ver1.0.g300730	1	-
VITVvi_vCabSauv08_v1.1_Haplotig000006F_034.ver1.0.g062750	1	beta-amylase
VITVvi_vCabSauv08_v1.1_Primary000000F.ver1.0.g262340	1	Universal stress protein A-like protein
VITVvi_vCabSauv08_v1.1_Haplotig000001F_068.ver1.0.g020950	1	small nuclear ribonucleoprotein G
VITVvi_vCabSauv08_v1.1_Primary000007F.ver1.0.g310810	1	Ras-related protein
VITVvi_vCabSauv08_v1.1_Primary000018F.ver1.0.g350350	1	Belongs to the eukaryotic ribosomal protein eS21 family
VITVvi_vCabSauv08_v1.1_Haplotig000001F_068.ver1.0.g020740	1	Belongs to the universal ribosomal protein uL1 family
VITVvi_vCabSauv08_v1.1_Primary000099F.ver1.0.g488940	1	Belongs to the glyceraldehyde-3-phosphate dehydrogenase family
VITVvi_vCabSauv08_v1.1_Haplotig000030F_012.ver1.0.g129960	1	Belongs to the universal ribosomal protein uS3 family
VITVvi_vCabSauv08_v1.1_Primary000014F.ver1.0.g339020	1	-
VITVvi_vCabSauv08_v1.1_Primary000304F.ver1.0.g591600	1	Belongs to the FPP GGPP synthase family
VITVvi_vCabSauv08_v1.1_Primary000009F.ver1.0.g320970	1	Belongs to the small GTPase superfamily. Rho family
VITVvi_vCabSauv08_v1.1_Primary000001F.ver1.0.g274850	1	Macrophage migration inhibitory factor (MIF)
VITVvi_vCabSauv08_v1.1_Haplotig000027F_013.ver1.0.g121180	1	Male sterility protein
VITVvi_vCabSauv08_v1.1_Primary000029F.ver1.0.g387590	1	#N/A
VITVvi_vCabSauv08_v1.1_Haplotig000013F_015.ver1.0.g084990	1	Calmodulin mediates the control of a large number of enzymes, ion channels and other proteins by Ca(2 ). Among the enzymes to be stimulated by the calmodulin-Ca(2 ) complex are a number of protein kinases and phosphatases
VITVvi_vCabSauv08_v1.1_Haplotig000016F_023.ver1.0.g094130	1	#N/A
VITVvi_vCabSauv08_v1.1_Primary000096F.ver1.0.g485370	1	Sigma factor binding protein
VITVvi_vCabSauv08_v1.1_Primary000002F.ver1.0.g281780	1	BTB POZ domain-containing protein
VITVvi_vCabSauv08_v1.1_Haplotig000113F_005.ver1.0.g210930	1	XS domain
VITVvi_vCabSauv08_v1.1_Primary000055F.ver1.0.g433680	1	Belongs to the universal ribosomal protein uS7 family
VITVvi_vCabSauv08_v1.1_Primary000061F.ver1.0.g440470	1	Universal stress protein A-like
VITVvi_vCabSauv08_v1.1_Primary000304F.ver1.0.g591530	1	heat shock protein
VITVvi_vCabSauv08_v1.1_Primary000157F.ver1.0.g539370	1	ZINC FINGER protein
VITVvi_vCabSauv08_v1.1_Primary000026F.ver1.0.g377460	1	50S ribosomal protein
VITVvi_vCabSauv08_v1.1_Primary000063F.ver1.0.g444500	1	Nascent polypeptide-associated complex subunit beta
VITVvi_vCabSauv08_v1.1_Primary000022F.ver1.0.g361130	1	serine threonine-protein kinase
VITVvi_vCabSauv08_v1.1_Primary000018F.ver1.0.g348680	1	hydrophobic protein
VITVvi_vCabSauv08_v1.1_Primary000011F.ver1.0.g329830	1	At1g04910-like
VITVvi_vCabSauv08_v1.1_Primary000022F.ver1.0.g361930	1	transcription factor
VITVvi_vCabSauv08_v1.1_Primary000000F.ver1.0.g264170	1	Belongs to the eukaryotic ribosomal protein eL27 family
VITVvi_vCabSauv08_v1.1_Primary000189F.ver1.0.g557880	1	Belongs to the eukaryotic ribosomal protein eL15 family
VITVvi_vCabSauv08_v1.1_Primary000175F.ver1.0.g551290	1	-
VITVvi_vCabSauv08_v1.1_Primary000007F.ver1.0.g306790	1	Belongs to the peptidase C1 family
VITVvi_vCabSauv08_v1.1_Primary000099F.ver1.0.g487660	1	Zeaxanthin epoxidase, chloroplastic-like
VITVvi_vCabSauv08_v1.1_Primary000018F.ver1.0.g349650	1	Pyrophosphate-energized vacuolar membrane proton
VITVvi_vCabSauv08_v1.1_Primary000000F.ver1.0.g255600	1	60S ribosomal Protein
VITVvi_vCabSauv08_v1.1_Haplotig000004F_076.ver1.0.g048360	1	Belongs to the eukaryotic ribosomal protein eL38 family
VITVvi_vCabSauv08_v1.1_Primary000029F.ver1.0.g388840	1	Ribosomal protein S11
VITVvi_vCabSauv08_v1.1_Primary000035F.ver1.0.g402170	1	Belongs to the eukaryotic ribosomal protein eS7 family
VITVvi_vCabSauv08_v1.1_Primary000098F.ver1.0.g486520	1	Accessory subunit of the mitochondrial membrane respiratory chain NADH dehydrogenase (Complex I), that is believed not to be involved in catalysis. Complex I functions in the transfer of electrons from NADH to the respiratory chain. The immediate electron acceptor for the enzyme is believed to be ubiquinone
VITVvi_vCabSauv08_v1.1_Primary000005F.ver1.0.g299500	1	Belongs to the actin-binding proteins ADF family
VITVvi_vCabSauv08_v1.1_Primary000008F.ver1.0.g317190	1	Component of LSM protein complexes, which are involved in RNA processing
VITVvi_vCabSauv08_v1.1_Primary000005F.ver1.0.g302270	1	Ribosomal protein P0 is the functional equivalent of E.coli protein L10
VITVvi_vCabSauv08_v1.1_Primary000003F.ver1.0.g290830	1	Phosphate-induced protein 1 conserved region
VITVvi_vCabSauv08_v1.1_Haplotig000004F_076.ver1.0.g048170	1	Thioredoxin
VITVvi_vCabSauv08_v1.1_Primary000054F.ver1.0.g430490	1	Belongs to the peptidase A1 family
VITVvi_vCabSauv08_v1.1_Primary000084F.ver1.0.g468590	1	phosphatase 2C
VITVvi_vCabSauv08_v1.1_Primary000003F.ver1.0.g292750	1	ATP hydrolysis coupled proton transport
VITVvi_vCabSauv08_v1.1_Haplotig000113F_005.ver1.0.g211630	1	Stem-specific protein
VITVvi_vCabSauv08_v1.1_Haplotig000089F_008.ver1.0.g193670	1	Peroxisomal membrane protein
VITVvi_vCabSauv08_v1.1_Primary000024F.ver1.0.g369170	1	Belongs to the glycosyl hydrolase 5 (cellulase A) family
VITVvi_vCabSauv08_v1.1_Primary000002F.ver1.0.g284510	1	#N/A
VITVvi_vCabSauv08_v1.1_Primary000011F.ver1.0.g331110	1	ethylene-responsive transcription factor
VITVvi_vCabSauv08_v1.1_Primary000008F.ver1.0.g313950	1	Ubiquitin-40S ribosomal protein
VITVvi_vCabSauv08_v1.1_Haplotig000001F_068.ver1.0.g020030	1	chloroplastic-like
VITVvi_vCabSauv08_v1.1_Primary000243F.ver1.0.g577500	1	Belongs to the actin family
VITVvi_vCabSauv08_v1.1_Primary000054F.ver1.0.g431970	1	ER membrane protein complex subunit
VITVvi_vCabSauv08_v1.1_Primary000067F.ver1.0.g450070	1	60S ribosomal Protein
VITVvi_vCabSauv08_v1.1_Primary000026F.ver1.0.g377120	1	26S proteasome complex subunit
VITVvi_vCabSauv08_v1.1_Primary000027F.ver1.0.g382510	1	Belongs to the mitochondrial carrier (TC 2.A.29) family
VITVvi_vCabSauv08_v1.1_Haplotig000000F_052.ver1.0.g007150	1	Reversible hydration of carbon dioxide
VITVvi_vCabSauv08_v1.1_Primary000026F.ver1.0.g375920	1	Belongs to the ubiquitin-conjugating enzyme family
VITVvi_vCabSauv08_v1.1_Primary000025F.ver1.0.g373330	1	Belongs to the eukaryotic ribosomal protein eS12 family
VITVvi_vCabSauv08_v1.1_Primary000028F.ver1.0.g383530	1	Belongs to the major facilitator superfamily. Sugar transporter (TC 2.A.1.1) family
VITVvi_vCabSauv08_v1.1_Primary000002F.ver1.0.g277320	1	beta-amylase
VITVvi_vCabSauv08_v1.1_Primary000007F.ver1.0.g307600	1	Calcium-binding EF-hand family protein
VITVvi_vCabSauv08_v1.1_Primary000007F.ver1.0.g310080	1	Ankyrin repeat domain-containing protein
VITVvi_vCabSauv08_v1.1_Primary000022F.ver1.0.g361810	1	B12D protein
VITVvi_vCabSauv08_v1.1_Primary000038F.ver1.0.g407580	1	histone h2a
VITVvi_vCabSauv08_v1.1_Primary000028F.ver1.0.g385090	1	Triose phosphate phosphate translocator
VITVvi_vCabSauv08_v1.1_Primary000018F.ver1.0.g349660	1	Calreticulin
VITVvi_vCabSauv08_v1.1_Primary000114F.ver1.0.g503200	2	response to biotic stimulus
VITVvi_vCabSauv08_v1.1_Primary000007F.ver1.0.g307700	2	-
VITVvi_vCabSauv08_v1.1_Primary000061F.ver1.0.g441400	2	Metallothionein-like protein
VITVvi_vCabSauv08_v1.1_Primary000140F.ver1.0.g527860	2	#N/A
VITVvi_vCabSauv08_v1.1_Primary000002F.ver1.0.g279090	2	14 kDa proline-rich protein
VITVvi_vCabSauv08_v1.1_Primary000024F.ver1.0.g371730	2	The light-harvesting complex (LHC) functions as a light receptor, it captures and delivers excitation energy to photosystems with which it is closely associated
VITVvi_vCabSauv08_v1.1_Haplotig000015F_032.ver1.0.g092470	2	14 kDa proline-rich protein
VITVvi_vCabSauv08_v1.1_Primary000009F.ver1.0.g321210	2	PPIases accelerate the folding of proteins. It catalyzes the cis-trans isomerization of proline imidic peptide bonds in oligopeptides
VITVvi_vCabSauv08_v1.1_Haplotig000080F_010.ver1.0.g184980	2	#N/A
VITVvi_vCabSauv08_v1.1_Primary000009F.ver1.0.g321360	2	Gibberellin-regulated protein
VITVvi_vCabSauv08_v1.1_Primary000028F.ver1.0.g384870	2	Auxin-repressed 12.5 kDa
VITVvi_vCabSauv08_v1.1_Primary000171F.ver1.0.g548600	2	Glycine-rich cell wall structural
VITVvi_vCabSauv08_v1.1_Primary000018F.ver1.0.g349050	2	WAT1-related protein
VITVvi_vCabSauv08_v1.1_Primary000024F.ver1.0.g368830	2	Stem-specific protein
VITVvi_vCabSauv08_v1.1_Primary000020F.ver1.0.g355700	2	calcium-binding protein
VITVvi_vCabSauv08_v1.1_Primary000054F.ver1.0.g431730	2	PDDEXK-like family of unknown function
VITVvi_vCabSauv08_v1.1_Primary000086F.ver1.0.g472280	2	Peptide methionine sulfoxide
VITVvi_vCabSauv08_v1.1_Primary000107F.ver1.0.g496890	2	glutaredoxin-C9-like
VITVvi_vCabSauv08_v1.1_Primary000001F.ver1.0.g267830	2	F-box Kelch-repeat protein
VITVvi_vCabSauv08_v1.1_Primary000061F.ver1.0.g440940	2	zinc transporter
VITVvi_vCabSauv08_v1.1_Primary000053F.ver1.0.g429250	2	copper transport protein
VITVvi_vCabSauv08_v1.1_Primary000242F.ver1.0.g577090	2	DnaJ protein homolog
VITVvi_vCabSauv08_v1.1_Primary000002F.ver1.0.g277970	2	-
VITVvi_vCabSauv08_v1.1_Primary000137F.ver1.0.g525400	2	Belongs to the TCTP family
VITVvi_vCabSauv08_v1.1_Primary000005F.ver1.0.g301310	2	Abscisic acid receptor
VITVvi_vCabSauv08_v1.1_Haplotig000046F_003.ver1.0.g153560	2	#N/A
VITVvi_vCabSauv08_v1.1_Primary000010F.ver1.0.g323500	2	transcription factor
VITVvi_vCabSauv08_v1.1_Primary000001F.ver1.0.g272210	2	-
VITVvi_vCabSauv08_v1.1_Primary000140F.ver1.0.g527990	2	60S ribosomal Protein
VITVvi_vCabSauv08_v1.1_Primary000008F.ver1.0.g318800	2	NADH dehydrogenase ubiquinone flavoprotein 2
VITVvi_vCabSauv08_v1.1_Primary000001F.ver1.0.g274290	2	Auxin responsive protein
VITVvi_vCabSauv08_v1.1_Primary000065F.ver1.0.g446150	2	Protein of unknown function (DUF1218)
VITVvi_vCabSauv08_v1.1_Primary000171F.ver1.0.g548370	2	Ubiquitin-like protein
VITVvi_vCabSauv08_v1.1_Primary000000F.ver1.0.g262590	2	Homocysteine s-methyltransferase
VITVvi_vCabSauv08_v1.1_Haplotig000019F_015.ver1.0.g100750	2	#N/A
VITVvi_vCabSauv08_v1.1_Primary000148F.ver1.0.g533670	2	Cytochrome b-c1 complex, subunit
VITVvi_vCabSauv08_v1.1_Primary000002F.ver1.0.g282360	2	Belongs to the eukaryotic ribosomal protein P1 P2 family
VITVvi_vCabSauv08_v1.1_Haplotig000015F_032.ver1.0.g092590	2	-
VITVvi_vCabSauv08_v1.1_Primary000092F.ver1.0.g479910	2	60s ribosomal protein
VITVvi_vCabSauv08_v1.1_Primary000022F.ver1.0.g363940	2	Hypersensitive-induced response protein
VITVvi_vCabSauv08_v1.1_Primary000114F.ver1.0.g503570	2	Belongs to the eukaryotic ribosomal protein eL29 family
VITVvi_vCabSauv08_v1.1_Primary000100F.ver1.0.g489850	2	Belongs to the thiolase family
VITVvi_vCabSauv08_v1.1_Primary000007F.ver1.0.g311940	2	polyadenylate-binding protein
VITVvi_vCabSauv08_v1.1_Primary000257F.ver1.0.g581220	2	Belongs to the cystatin family. Phytocystatin subfamily
VITVvi_vCabSauv08_v1.1_Haplotig000006F_033.ver1.0.g061650	2	3-ketoacyl-coa synthase
VITVvi_vCabSauv08_v1.1_Primary000067F.ver1.0.g449740	2	ABC transporter I family member
VITVvi_vCabSauv08_v1.1_Primary000000F.ver1.0.g265130	2	-
VITVvi_vCabSauv08_v1.1_Primary000001F.ver1.0.g270590	2	-
VITVvi_vCabSauv08_v1.1_Primary000005F.ver1.0.g299200	2	triosephosphate isomerase
VITVvi_vCabSauv08_v1.1_Primary000095F.ver1.0.g484320	2	Protein phosphatase inhibitor
VITVvi_vCabSauv08_v1.1_Primary000041F.ver1.0.g412050	2	-
VITVvi_vCabSauv08_v1.1_Primary000000F.ver1.0.g264180	2	-
VITVvi_vCabSauv08_v1.1_Primary000035F.ver1.0.g401260	2	S-adenosylmethionine decarboxylase
VITVvi_vCabSauv08_v1.1_Haplotig000080F_010.ver1.0.g184740	2	60S ribosomal Protein
VITVvi_vCabSauv08_v1.1_Primary000065F.ver1.0.g445210	2	copper transporter
VITVvi_vCabSauv08_v1.1_Primary000061F.ver1.0.g441990	2	Zinc finger protein
VITVvi_vCabSauv08_v1.1_Primary000005F.ver1.0.g299570	2	Zinc finger protein
VITVvi_vCabSauv08_v1.1_Primary000001F.ver1.0.g273190	2	R3H domain-containing protein
VITVvi_vCabSauv08_v1.1_Primary000018F.ver1.0.g348430	2	-
VITVvi_vCabSauv08_v1.1_Haplotig000121F_006.ver1.0.g216630	2	Belongs to the NPH3 family
VITVvi_vCabSauv08_v1.1_Primary000020F.ver1.0.g356390	2	nuclear transport factor
VITVvi_vCabSauv08_v1.1_Primary000026F.ver1.0.g374840	2	WRKY Transcription Factor
VITVvi_vCabSauv08_v1.1_Primary000035F.ver1.0.g401770	2	Belongs to the 14-3-3 family
VITVvi_vCabSauv08_v1.1_Primary000029F.ver1.0.g388660	2	protein At2g27730, mitochondrial-like
VITVvi_vCabSauv08_v1.1_Haplotig000030F_012.ver1.0.g130710	2	-
VITVvi_vCabSauv08_v1.1_Primary000011F.ver1.0.g330180	2	Bet1-like protein
VITVvi_vCabSauv08_v1.1_Primary000021F.ver1.0.g358580	2	Belongs to the universal ribosomal protein uS17 family
VITVvi_vCabSauv08_v1.1_Primary000001F.ver1.0.g267690	2	40s ribosomal protein
VITVvi_vCabSauv08_v1.1_Primary000065F.ver1.0.g445940	2	Catalyzes the formation of 5-oxoproline from gamma- glutamyl dipeptides and plays a significant role in glutathione (GSH) homeostasis
VITVvi_vCabSauv08_v1.1_Primary000002F.ver1.0.g282320	2	-
VITVvi_vCabSauv08_v1.1_Primary000130F.ver1.0.g520340	2	Ribosomal L40e family
VITVvi_vCabSauv08_v1.1_Primary000130F.ver1.0.g520530	2	Belongs to the eukaryotic ribosomal protein P1 P2 family
VITVvi_vCabSauv08_v1.1_Primary000028F.ver1.0.g385290	2	-
VITVvi_vCabSauv08_v1.1_Primary000002F.ver1.0.g284130	2	Belongs to the ubiquitin-conjugating enzyme family
VITVvi_vCabSauv08_v1.1_Primary000000F.ver1.0.g258580	2	protein kinase inhibitor activity
VITVvi_vCabSauv08_v1.1_Primary000169F.ver1.0.g547150	2	Protein transport protein SEC61
VITVvi_vCabSauv08_v1.1_Haplotig000052F_015.ver1.0.g161280	2	ATP synthase subunit epsilon
VITVvi_vCabSauv08_v1.1_Primary000065F.ver1.0.g446970	2	binds to the 23S rRNA
VITVvi_vCabSauv08_v1.1_Primary000001F.ver1.0.g272140	2	Catalytic subunit of the peripheral V1 complex of vacuolar ATPase (V-ATPase). V-ATPase is responsible for acidifying a variety of intracellular compartments in eukaryotic cells
VITVvi_vCabSauv08_v1.1_Haplotig000004F_076.ver1.0.g050270	2	Belongs to the thioredoxin family
VITVvi_vCabSauv08_v1.1_Primary000126F.ver1.0.g516650	2	Cytochrome c oxidase subunit 6a
VITVvi_vCabSauv08_v1.1_Haplotig000030F_012.ver1.0.g131030	2	Belongs to the SNF7 family
VITVvi_vCabSauv08_v1.1_Haplotig000013F_015.ver1.0.g085590	2	Non-specific lipid transfer protein GPI-anchored
VITVvi_vCabSauv08_v1.1_Primary000114F.ver1.0.g503000	2	Belongs to the eukaryotic ribosomal protein eL19 family
VITVvi_vCabSauv08_v1.1_Primary000153F.ver1.0.g535930	2	Ubiquitin-like protein involved in cytoplasm to vacuole transport (Cvt) and autophagic vesicle formation
VITVvi_vCabSauv08_v1.1_Primary000005F.ver1.0.g302090	2	High mobility group B protein
VITVvi_vCabSauv08_v1.1_Primary000001F.ver1.0.g266510	2	Protein of unknown function (DUF1138)
VITVvi_vCabSauv08_v1.1_Primary000197F.ver1.0.g561350	2	Zinc finger protein CONSTANS-like
VITVvi_vCabSauv08_v1.1_Haplotig000086F_008.ver1.0.g190910	2	Belongs to the glyceraldehyde-3-phosphate dehydrogenase family
VITVvi_vCabSauv08_v1.1_Primary000085F.ver1.0.g470910	2	Mediates the uptake of pyruvate into mitochondria
VITVvi_vCabSauv08_v1.1_Primary000022F.ver1.0.g362910	2	eukaryotic translation initiation factor
VITVvi_vCabSauv08_v1.1_Primary000057F.ver1.0.g435620	2	DNA-directed RNA polymerases
VITVvi_vCabSauv08_v1.1_Primary000072F.ver1.0.g453650	2	Belongs to the isocitrate and isopropylmalate dehydrogenases family
VITVvi_vCabSauv08_v1.1_Haplotig000004F_018.ver1.0.g042680	2	60s ribosomal protein
VITVvi_vCabSauv08_v1.1_Primary000099F.ver1.0.g489310	2	Calvin cycle protein CP12-3
VITVvi_vCabSauv08_v1.1_Primary000060F.ver1.0.g439210	2	ethylene-responsive transcription factor
VITVvi_vCabSauv08_v1.1_Primary000007F.ver1.0.g310480	2	40s ribosomal protein
VITVvi_vCabSauv08_v1.1_Primary000000F.ver1.0.g263820	2	glutamine synthetase
VITVvi_vCabSauv08_v1.1_Primary000026F.ver1.0.g375260	2	60S ribosomal Protein
VITVvi_vCabSauv08_v1.1_Haplotig000283F_005.ver1.0.g246770	2	#N/A
VITVvi_vCabSauv08_v1.1_Primary000140F.ver1.0.g527590	2	Belongs to the universal ribosomal protein uL14 family
VITVvi_vCabSauv08_v1.1_Primary000000F.ver1.0.g263930	2	structural constituent of ribosome
VITVvi_vCabSauv08_v1.1_Haplotig000080F_010.ver1.0.g184710	2	Zinc finger A20 and AN1 domain-containing stress-associated protein
VITVvi_vCabSauv08_v1.1_Primary000007F.ver1.0.g307140	2	ATP hydrolysis coupled proton transport
VITVvi_vCabSauv08_v1.1_Primary000048F.ver1.0.g423160	2	Belongs to the GST superfamily
VITVvi_vCabSauv08_v1.1_Primary000111F.ver1.0.g500260	2	40s ribosomal protein
VITVvi_vCabSauv08_v1.1_Primary000000F.ver1.0.g256080	2	Belongs to the ubiquitin-conjugating enzyme family
VITVvi_vCabSauv08_v1.1_Haplotig000001F_068.ver1.0.g019820	2	60S ribosomal Protein
VITVvi_vCabSauv08_v1.1_Haplotig000006F_012.ver1.0.g060380	2	Inorganic phosphate transporter
VITVvi_vCabSauv08_v1.1_Primary000280F.ver1.0.g586360	2	40s ribosomal protein
VITVvi_vCabSauv08_v1.1_Primary000157F.ver1.0.g539300	2	40S ribosomal protein
VITVvi_vCabSauv08_v1.1_Primary000002F.ver1.0.g284760	2	Fk506-binding protein
VITVvi_vCabSauv08_v1.1_Haplotig000006F_033.ver1.0.g061390	2	Belongs to the universal ribosomal protein uS19 family
VITVvi_vCabSauv08_v1.1_Primary000000F.ver1.0.g262900	2	#N/A
VITVvi_vCabSauv08_v1.1_Primary000021F.ver1.0.g358860	2	eukaryotic translation initiation factor
VITVvi_vCabSauv08_v1.1_Primary000041F.ver1.0.g411940	2	ATP synthase 24 kDa subunit
VITVvi_vCabSauv08_v1.1_Haplotig000001F_068.ver1.0.g020040	2	eno2,los2
VITVvi_vCabSauv08_v1.1_Haplotig000019F_019.ver1.0.g100930	2	Belongs to the universal ribosomal protein uL13 family
VITVvi_vCabSauv08_v1.1_Haplotig000080F_010.ver1.0.g184470	2	ATP synthase subunit O
VITVvi_vCabSauv08_v1.1_Primary000010F.ver1.0.g323650	2	40S ribosomal protein
VITVvi_vCabSauv08_v1.1_Primary000003F.ver1.0.g292430	2	Seems to be required for maximal rate of protein biosynthesis. Enhances ribosome dissociation into subunits and stabilizes the binding of the initiator Met-tRNA(I) to 40 S ribosomal subunits
VITVvi_vCabSauv08_v1.1_Haplotig000121F_006.ver1.0.g216590	2	KH domain-containing protein
VITVvi_vCabSauv08_v1.1_Primary000050F.ver1.0.g425770	2	Belongs to the eukaryotic ribosomal protein P1 P2 family
VITVvi_vCabSauv08_v1.1_Primary000018F.ver1.0.g350160	2	60s ribosomal protein
VITVvi_vCabSauv08_v1.1_Primary000096F.ver1.0.g485530	2	NADH dehydrogenase ubiquinone 1 alpha subcomplex subunit
VITVvi_vCabSauv08_v1.1_Primary000026F.ver1.0.g377360	3	Reversible hydration of carbon dioxide
VITVvi_vCabSauv08_v1.1_Primary000038F.ver1.0.g407750	3	Belongs to the ABC transporter superfamily. ABCG family. PDR (TC 3.A.1.205) subfamily
VITVvi_vCabSauv08_v1.1_Primary000008F.ver1.0.g313430	3	ABC transporter B family member
VITVvi_vCabSauv08_v1.1_Haplotig000000F_052.ver1.0.g007190	3	Poly (ADP-ribose) polymerase
VITVvi_vCabSauv08_v1.1_Primary000107F.ver1.0.g497980	3	Belongs to the peroxidase family. Classical plant (class III) peroxidase subfamily
VITVvi_vCabSauv08_v1.1_Primary000099F.ver1.0.g488640	3	Occurs in almost all aerobically respiring organisms and serves to protect cells from the toxic effects of hydrogen peroxide
VITVvi_vCabSauv08_v1.1_Primary000008F.ver1.0.g314010	3	phosphatase 2C
VITVvi_vCabSauv08_v1.1_Primary000008F.ver1.0.g316120	3	Potassium transporter
VITVvi_vCabSauv08_v1.1_Haplotig000128F_006.ver1.0.g221790	3	Isoprenylcysteine alpha-carbonyl methylesterase
VITVvi_vCabSauv08_v1.1_Haplotig000051F_008.ver1.0.g159750	3	Belongs to the oxygen-dependent FAD-linked oxidoreductase family
VITVvi_vCabSauv08_v1.1_Primary000000F.ver1.0.g255870	3	F-box kelch-repeat protein
VITVvi_vCabSauv08_v1.1_Haplotig000051F_008.ver1.0.g159770	3	Belongs to the oxygen-dependent FAD-linked oxidoreductase family
VITVvi_vCabSauv08_v1.1_Primary000026F.ver1.0.g378950	3	lysine histidine transporter
VITVvi_vCabSauv08_v1.1_Primary000092F.ver1.0.g479440	3	Quinone-oxidoreductase homolog, chloroplastic
VITVvi_vCabSauv08_v1.1_Haplotig000001F_068.ver1.0.g020360	3	uridine nucleosidase
VITVvi_vCabSauv08_v1.1_Primary000005F.ver1.0.g297650	3	Proline transporter
VITVvi_vCabSauv08_v1.1_Primary000110F.ver1.0.g499220	3	Transmembrane protein 45A-like
VITVvi_vCabSauv08_v1.1_Primary000171F.ver1.0.g548930	3	Belongs to the glycosyl hydrolase 17 family
VITVvi_vCabSauv08_v1.1_Haplotig000113F_005.ver1.0.g211280	3	Belongs to the major facilitator superfamily. Sugar transporter (TC 2.A.1.1) family
VITVvi_vCabSauv08_v1.1_Primary000038F.ver1.0.g407840	3	Belongs to the ABC transporter superfamily. ABCG family. PDR (TC 3.A.1.205) subfamily
VITVvi_vCabSauv08_v1.1_Primary000041F.ver1.0.g411000	3	(NAC) domain-containing protein
VITVvi_vCabSauv08_v1.1_Primary000027F.ver1.0.g382840	3	Belongs to the pyruvate kinase family
VITVvi_vCabSauv08_v1.1_Primary000001F.ver1.0.g271940	3	zinc finger
VITVvi_vCabSauv08_v1.1_Primary000008F.ver1.0.g315420	3	pectinesterase pectinesterase inhibitor
VITVvi_vCabSauv08_v1.1_Primary000001F.ver1.0.g266210	3	#N/A
VITVvi_vCabSauv08_v1.1_Primary000000F.ver1.0.g259140	3	E3 ubiquitin-protein ligase
VITVvi_vCabSauv08_v1.1_Primary000003F.ver1.0.g285580	3	DA1-related
VITVvi_vCabSauv08_v1.1_Primary000051F.ver1.0.g426330	3	30S ribosomal protein S18, chloroplastic
VITVvi_vCabSauv08_v1.1_Primary000018F.ver1.0.g350380	3	REF SRPP-like protein
VITVvi_vCabSauv08_v1.1_Haplotig000091F_015.ver1.0.g195690	3	Belongs to the cation transport ATPase (P-type) (TC 3.A.3) family. Type IV subfamily
VITVvi_vCabSauv08_v1.1_Primary000001F.ver1.0.g270610	3	cation H( ) antiporter
VITVvi_vCabSauv08_v1.1_Primary000084F.ver1.0.g467270	3	Eukaryotic translation initiation factor 2 subunit
VITVvi_vCabSauv08_v1.1_Primary000038F.ver1.0.g407790	3	Belongs to the ABC transporter superfamily. ABCG family. PDR (TC 3.A.1.205) subfamily
VITVvi_vCabSauv08_v1.1_Primary000139F.ver1.0.g526880	3	zinc transporter
VITVvi_vCabSauv08_v1.1_Haplotig000006F_025.ver1.0.g060700	3	ethylene-responsive transcription factor
VITVvi_vCabSauv08_v1.1_Haplotig000004F_018.ver1.0.g043500	3	NEP1-interacting protein
VITVvi_vCabSauv08_v1.1_Primary000205F.ver1.0.g565630	3	Protein FAM135B-like isoform X1
VITVvi_vCabSauv08_v1.1_Haplotig000016F_010.ver1.0.g092910	3	Belongs to the protein kinase superfamily
VITVvi_vCabSauv08_v1.1_Primary000169F.ver1.0.g546700	3	glycerophosphodiester phosphodiesterase
VITVvi_vCabSauv08_v1.1_Primary000243F.ver1.0.g577560	3	Trihelix transcription factor
VITVvi_vCabSauv08_v1.1_Primary000005F.ver1.0.g299920	3	Caffeoylshikimate esterase-like
VITVvi_vCabSauv08_v1.1_Primary000000F.ver1.0.g264090	3	glutathione s-transferase
VITVvi_vCabSauv08_v1.1_Primary000008F.ver1.0.g317100	3	oxidoreductase, 2OG-Fe(II) oxygenase family protein
VITVvi_vCabSauv08_v1.1_Primary000018F.ver1.0.g350560	3	respiratory burst oxidase homolog protein
VITVvi_vCabSauv08_v1.1_Haplotig000027F_013.ver1.0.g121140	3	NADH kinase
VITVvi_vCabSauv08_v1.1_Primary000028F.ver1.0.g385240	3	Belongs to the class I-like SAM-binding methyltransferase superfamily. Cation-independent O- methyltransferase family
VITVvi_vCabSauv08_v1.1_Primary000247F.ver1.0.g578230	3	glutathione s-transferase
VITVvi_vCabSauv08_v1.1_Primary000034F.ver1.0.g399320	3	Belongs to the peroxidase family. Classical plant (class III) peroxidase subfamily
VITVvi_vCabSauv08_v1.1_Primary000029F.ver1.0.g386760	3	protein DDB_G0273453 DDB_G0273565-like
VITVvi_vCabSauv08_v1.1_Primary000001F.ver1.0.g267260	3	thioredoxin-like
VITVvi_vCabSauv08_v1.1_Primary000028F.ver1.0.g383770	3	ADP-ribosylation factor GTPase-activating protein AGD5
VITVvi_vCabSauv08_v1.1_Primary000065F.ver1.0.g445480	3	E3 ubiquitin-protein ligase
VITVvi_vCabSauv08_v1.1_Primary000037F.ver1.0.g403820	3	ABC transporter C family member
VITVvi_vCabSauv08_v1.1_Haplotig000004F_076.ver1.0.g049300	3	#N/A
VITVvi_vCabSauv08_v1.1_Primary000008F.ver1.0.g315620	3	udp-glucuronic acid decarboxylase
VITVvi_vCabSauv08_v1.1_Primary000038F.ver1.0.g407740	3	Belongs to the ABC transporter superfamily. ABCG family. PDR (TC 3.A.1.205) subfamily
VITVvi_vCabSauv08_v1.1_Primary000028F.ver1.0.g385250	3	Optic atrophy 3 protein
VITVvi_vCabSauv08_v1.1_Primary000009F.ver1.0.g321900	3	abhydrolase domain-containing protein
VITVvi_vCabSauv08_v1.1_Primary000014F.ver1.0.g337790	3	Diacylglycerol kinase
VITVvi_vCabSauv08_v1.1_Primary000002F.ver1.0.g277150	3	ATP-dependent serine protease that mediates the selective degradation of misfolded and unassembled polypeptides in the peroxisomal matrix. Necessary for type 2 peroxisome targeting signal (PTS2)-containing protein processing and facilitates peroxisome matrix protein import
VITVvi_vCabSauv08_v1.1_Haplotig000113F_005.ver1.0.g211350	3	Belongs to the cyclin family
VITVvi_vCabSauv08_v1.1_Primary000009F.ver1.0.g321200	3	Protein of unknown function (DUF668)
VITVvi_vCabSauv08_v1.1_Primary000022F.ver1.0.g360870	3	inactive poly ADP-ribose polymerase
VITVvi_vCabSauv08_v1.1_Primary000133F.ver1.0.g523520	3	serine threonine-protein kinase
VITVvi_vCabSauv08_v1.1_Primary000276F.ver1.0.g585300	3	Sodium hydrogen exchanger
VITVvi_vCabSauv08_v1.1_Primary000085F.ver1.0.g471270	3	Ketose-bisphosphate aldolase class-II family protein
VITVvi_vCabSauv08_v1.1_Primary000000F.ver1.0.g262490	3	-
VITVvi_vCabSauv08_v1.1_Primary000016F.ver1.0.g346300	3	ALA-Interacting Subunit
VITVvi_vCabSauv08_v1.1_Primary000010F.ver1.0.g328140	3	ethanolamine kinase
VITVvi_vCabSauv08_v1.1_Primary000001F.ver1.0.g271380	3	exocyst complex component
VITVvi_vCabSauv08_v1.1_Primary000005F.ver1.0.g298980	3	Protein of unknown function, DUF547
VITVvi_vCabSauv08_v1.1_Primary000003F.ver1.0.g286130	3	Thylakoidal processing peptidase
VITVvi_vCabSauv08_v1.1_Primary000088F.ver1.0.g474060	3	Necessary for protein translocation in the endoplasmic reticulum
VITVvi_vCabSauv08_v1.1_Primary000010F.ver1.0.g327410	3	VIN3-like protein 1
VITVvi_vCabSauv08_v1.1_Primary000010F.ver1.0.g323280	3	phosphoinositide phosphatase
VITVvi_vCabSauv08_v1.1_Primary000060F.ver1.0.g437390	3	ATG8-interacting protein
VITVvi_vCabSauv08_v1.1_Primary000558F.ver1.0.g617010	3	SNARE associated Golgi protein
VITVvi_vCabSauv08_v1.1_Haplotig000013F_019.ver1.0.g085880	3	Hydroxymethylglutaryl-CoA lyase
VITVvi_vCabSauv08_v1.1_Primary000024F.ver1.0.g370210	3	Belongs to the Ca(2 ) cation antiporter (CaCA) (TC 2.A.19) family
VITVvi_vCabSauv08_v1.1_Primary000014F.ver1.0.g339930	3	Acid phosphatase vanadium-dependent haloperoxidase-related protein
VITVvi_vCabSauv08_v1.1_Primary000139F.ver1.0.g526740	3	Cholinephosphate cytidylyltransferase
VITVvi_vCabSauv08_v1.1_Primary000063F.ver1.0.g444340	3	proton-transporting ATP synthase activity, rotational mechanism
VITVvi_vCabSauv08_v1.1_Primary000035F.ver1.0.g400610	3	Belongs to the mitochondrial carrier (TC 2.A.29) family
VITVvi_vCabSauv08_v1.1_Primary000065F.ver1.0.g445530	3	plasma membrane ATPase
VITVvi_vCabSauv08_v1.1_Primary000029F.ver1.0.g387670	3	GABA transporter 1-like
VITVvi_vCabSauv08_v1.1_Primary000011F.ver1.0.g329490	3	Dehydrogenase
VITVvi_vCabSauv08_v1.1_Primary000002F.ver1.0.g284810	3	heat shock protein
VITVvi_vCabSauv08_v1.1_Primary000095F.ver1.0.g483690	3	4-coumarate--CoA ligase-like
VITVvi_vCabSauv08_v1.1_Primary000161F.ver1.0.g541990	3	Acts as a Mg(2 ) transporter. Can also transport other divalent cations such as Fe(2 ), Sr(2 ), Ba(2 ), Mn(2 ) and Co(2 ) but to a much less extent than Mg(2 )
VITVvi_vCabSauv08_v1.1_Primary000002F.ver1.0.g280890	3	Inactive rhomboid protein
VITVvi_vCabSauv08_v1.1_Primary000003F.ver1.0.g286390	3	Calcineurin-like phosphoesterase
VITVvi_vCabSauv08_v1.1_Primary000141F.ver1.0.g528160	3	WRKY Transcription Factor
VITVvi_vCabSauv08_v1.1_Primary000038F.ver1.0.g407250	3	GTP-binding protein involved in nucleocytoplasmic transport. Required for the import of protein into the nucleus and also for RNA export. Involved in chromatin condensation and control of cell cycle
VITVvi_vCabSauv08_v1.1_Primary000001F.ver1.0.g266220	3	#N/A
VITVvi_vCabSauv08_v1.1_Primary000020F.ver1.0.g357640	3	transcription factor
VITVvi_vCabSauv08_v1.1_Primary000028F.ver1.0.g384010	3	isoform X1
VITVvi_vCabSauv08_v1.1_Primary000026F.ver1.0.g376400	3	ABC transporter B family member
VITVvi_vCabSauv08_v1.1_Primary000007F.ver1.0.g309280	3	Lysine histidine transporter-like
VITVvi_vCabSauv08_v1.1_Haplotig000006F_033.ver1.0.g061720	3	Belongs to the small GTPase superfamily. Arf family
VITVvi_vCabSauv08_v1.1_Haplotig000006F_034.ver1.0.g062870	3	ammonium transporter
VITVvi_vCabSauv08_v1.1_Haplotig000001F_068.ver1.0.g019860	3	Pyruvate kinase
VITVvi_vCabSauv08_v1.1_Primary000292F.ver1.0.g589000	3	cationic amino acid transporter
VITVvi_vCabSauv08_v1.1_Primary000237F.ver1.0.g575860	3	Component of the acetyl coenzyme A carboxylase (ACC) complex. Biotin carboxylase (BC) catalyzes the carboxylation of biotin on its carrier protein (BCCP) and then the CO(2) group is transferred by the transcarboxylase to acetyl-CoA to form malonyl- CoA
VITVvi_vCabSauv08_v1.1_Primary000000F.ver1.0.g263560	3	Belongs to the cation transport ATPase (P-type) (TC 3.A.3) family. Type IV subfamily
VITVvi_vCabSauv08_v1.1_Primary000130F.ver1.0.g520500	3	Polyadenylate-binding protein-interacting protein
VITVvi_vCabSauv08_v1.1_Primary000007F.ver1.0.g307910	3	eukaryotic translation initiation factor
VITVvi_vCabSauv08_v1.1_Haplotig000125F_007.ver1.0.g219350	3	ABC transporter C family member
VITVvi_vCabSauv08_v1.1_Primary000000F.ver1.0.g261870	3	Amino-acid permease
VITVvi_vCabSauv08_v1.1_Primary000028F.ver1.0.g384700	3	serine threonine-protein kinase HT1-like
VITVvi_vCabSauv08_v1.1_Primary000000F.ver1.0.g256890	3	Belongs to the peptidase M10A family
VITVvi_vCabSauv08_v1.1_Haplotig000023F_025.ver1.0.g113190	3	#N/A
VITVvi_vCabSauv08_v1.1_Haplotig000027F_024.ver1.0.g122190	3	Dirigent proteins impart stereoselectivity on the phenoxy radical-coupling reaction, yielding optically active lignans from two molecules of coniferyl alcohol in the biosynthesis of lignans, flavonolignans, and alkaloids and thus plays a central role in plant secondary metabolism
VITVvi_vCabSauv08_v1.1_Primary000065F.ver1.0.g445600	3	ZINC FINGER protein
VITVvi_vCabSauv08_v1.1_Primary000060F.ver1.0.g439070	3	Belongs to the TRAFAC class dynamin-like GTPase superfamily. Dynamin Fzo YdjA family
VITVvi_vCabSauv08_v1.1_Primary000007F.ver1.0.g310180	3	protein binding zinc ion binding
VITVvi_vCabSauv08_v1.1_Haplotig000043F_024.ver1.0.g150130	3	Component of the cytosolic iron-sulfur (Fe-S) protein assembly (CIA) machinery. Required for the maturation of extramitochondrial Fe-S proteins. Part of an electron transfer chain functioning in an early step of cytosolic Fe-S biogenesis. Electrons are transferred to the Fe-S cluster from NADPH via a FAD- and FMN-containing diflavin oxidoreductase. Has anti- apoptotic effects in the cell
VITVvi_vCabSauv08_v1.1_Primary000010F.ver1.0.g326850	3	stem vascular tissue pattern formation
VITVvi_vCabSauv08_v1.1_Primary000005F.ver1.0.g302060	3	regulation of endocannabinoid signaling pathway
VITVvi_vCabSauv08_v1.1_Primary000034F.ver1.0.g399390	3	UDP-galactose transporter 2-like
VITVvi_vCabSauv08_v1.1_Primary000001F.ver1.0.g267530	3	Catalyzes the synthesis of activated sulfate
VITVvi_vCabSauv08_v1.1_Primary000067F.ver1.0.g449430	3	belongs to the flavoprotein pyridine nucleotide cytochrome reductase family
VITVvi_vCabSauv08_v1.1_Primary000018F.ver1.0.g349930	3	PHD and RING finger domain-containing protein
VITVvi_vCabSauv08_v1.1_Primary000002F.ver1.0.g282300	3	Polyketide cyclase dehydrase and lipid transport superfamily protein
VITVvi_vCabSauv08_v1.1_Primary000060F.ver1.0.g437500	3	Fk506-binding protein
VITVvi_vCabSauv08_v1.1_Primary000009F.ver1.0.g321570	3	atp sulfurylase
VITVvi_vCabSauv08_v1.1_Haplotig000043F_036.ver1.0.g151190	3	Domain found in Dishevelled, Egl-10, and Pleckstrin (DEP)
VITVvi_vCabSauv08_v1.1_Primary000003F.ver1.0.g290470	3	Belongs to the multi antimicrobial extrusion (MATE) (TC 2.A.66.1) family
VITVvi_vCabSauv08_v1.1_Primary000174F.ver1.0.g550880	3	RNA recognition motif
VITVvi_vCabSauv08_v1.1_Primary000160F.ver1.0.g541120	3	Belongs to the TRAFAC class dynamin-like GTPase superfamily. Dynamin Fzo YdjA family
VITVvi_vCabSauv08_v1.1_Primary000041F.ver1.0.g412230	3	-
VITVvi_vCabSauv08_v1.1_Primary000034F.ver1.0.g398920	3	Belongs to the TUB family
VITVvi_vCabSauv08_v1.1_Primary000003F.ver1.0.g293620	3	Target of Myb protein
VITVvi_vCabSauv08_v1.1_Primary000025F.ver1.0.g372980	3	Calmodulin-binding protein
VITVvi_vCabSauv08_v1.1_Primary000010F.ver1.0.g323940	3	12-oxophytodienoate reductase
VITVvi_vCabSauv08_v1.1_Primary000044F.ver1.0.g416330	3	dCTP pyrophosphatase 1-like
VITVvi_vCabSauv08_v1.1_Haplotig000042F_008.ver1.0.g147440	3	aldo-keto reductase
VITVvi_vCabSauv08_v1.1_Primary000010F.ver1.0.g323910	3	kinase activator-like
VITVvi_vCabSauv08_v1.1_Primary000000F.ver1.0.g264590	3	Copper-transporting ATPase
VITVvi_vCabSauv08_v1.1_Primary000099F.ver1.0.g488290	3	4-coumarate--CoA ligase-like
VITVvi_vCabSauv08_v1.1_Primary000041F.ver1.0.g413500	3	Involved in the retrieval of endoplasmic reticulum membrane proteins from the early Golgi compartment
VITVvi_vCabSauv08_v1.1_Haplotig000030F_012.ver1.0.g130750	3	Belongs to the glycosyl hydrolase 32 family
VITVvi_vCabSauv08_v1.1_Primary000336F.ver1.0.g597200	3	Integral membrane single C2 domain protein
VITVvi_vCabSauv08_v1.1_Primary000011F.ver1.0.g330780	3	protein serine/threonine phosphatase activity
VITVvi_vCabSauv08_v1.1_Primary000061F.ver1.0.g442170	3	exocyst complex component
VITVvi_vCabSauv08_v1.1_Primary000000F.ver1.0.g255040	3	Transmembrane emp24 domain-containing protein
VITVvi_vCabSauv08_v1.1_Primary000016F.ver1.0.g346120	3	Belongs to the glyceraldehyde-3-phosphate dehydrogenase family
VITVvi_vCabSauv08_v1.1_Primary000001F.ver1.0.g274350	3	RING-type E3 ubiquitin transferase
VITVvi_vCabSauv08_v1.1_Primary000026F.ver1.0.g375560	3	Belongs to the nucleosome assembly protein (NAP) family
VITVvi_vCabSauv08_v1.1_Primary000009F.ver1.0.g320930	3	-
VITVvi_vCabSauv08_v1.1_Primary000008F.ver1.0.g317890	3	rRNA binding
VITVvi_vCabSauv08_v1.1_Primary000041F.ver1.0.g412570	3	Belongs to the multicopper oxidase family
VITVvi_vCabSauv08_v1.1_Primary000161F.ver1.0.g542470	3	Belongs to the mitochondrial carrier (TC 2.A.29) family
VITVvi_vCabSauv08_v1.1_Primary000028F.ver1.0.g384920	3	transcription factor
VITVvi_vCabSauv08_v1.1_Primary000026F.ver1.0.g378860	3	Catalyzes the rate-limiting step of the oxidative pentose-phosphate pathway, which represents a route for the dissimilation of carbohydrates besides glycolysis
VITVvi_vCabSauv08_v1.1_Primary000001F.ver1.0.g269130	3	Sugar phosphate phosphate translocator
VITVvi_vCabSauv08_v1.1_Primary000054F.ver1.0.g430320	3	early-responsive to dehydration
VITVvi_vCabSauv08_v1.1_Primary000139F.ver1.0.g526430	3	BEST Arabidopsis thaliana protein match is
VITVvi_vCabSauv08_v1.1_Primary000021F.ver1.0.g359200	3	Monogalactosyldiacylglycerol synthase
VITVvi_vCabSauv08_v1.1_Haplotig000027F_024.ver1.0.g122180	4	Dirigent proteins impart stereoselectivity on the phenoxy radical-coupling reaction, yielding optically active lignans from two molecules of coniferyl alcohol in the biosynthesis of lignans, flavonolignans, and alkaloids and thus plays a central role in plant secondary metabolism
VITVvi_vCabSauv08_v1.1_Primary000021F.ver1.0.g360430	4	YLS9-like
VITVvi_vCabSauv08_v1.1_Primary000114F.ver1.0.g503250	4	response to biotic stimulus
VITVvi_vCabSauv08_v1.1_Primary000018F.ver1.0.g350420	4	glutathione s-transferase
VITVvi_vCabSauv08_v1.1_Primary000041F.ver1.0.g411270	4	Amino-acid permease
VITVvi_vCabSauv08_v1.1_Primary000000F.ver1.0.g256520	4	glutathione s-transferase
VITVvi_vCabSauv08_v1.1_Primary000002F.ver1.0.g281480	4	Belongs to the glutathione peroxidase family
VITVvi_vCabSauv08_v1.1_Haplotig000091F_015.ver1.0.g195490	4	3-oxo-5-alpha-steroid 4-dehydrogenase
VITVvi_vCabSauv08_v1.1_Primary000007F.ver1.0.g313050	4	-
VITVvi_vCabSauv08_v1.1_Primary000005F.ver1.0.g300840	4	Adenine guanine permease
VITVvi_vCabSauv08_v1.1_Primary000088F.ver1.0.g473920	4	Endochitinase
VITVvi_vCabSauv08_v1.1_Primary000022F.ver1.0.g364600	4	Alpha-1,4-glucan-protein synthase (UDP-forming)
VITVvi_vCabSauv08_v1.1_Primary000008F.ver1.0.g316580	4	monooxygenase
VITVvi_vCabSauv08_v1.1_Primary000002F.ver1.0.g279600	4	Plant lipid transfer protein / seed storage protein / trypsin-alpha amylase inhibitor domain family
VITVvi_vCabSauv08_v1.1_Primary000002F.ver1.0.g283820	4	-
VITVvi_vCabSauv08_v1.1_Primary000002F.ver1.0.g284700	4	WRKY Transcription Factor
VITVvi_vCabSauv08_v1.1_Primary000001F.ver1.0.g269270	4	PAR1 protein
VITVvi_vCabSauv08_v1.1_Primary000026F.ver1.0.g377420	4	Belongs to the 3-beta-HSD family
VITVvi_vCabSauv08_v1.1_Haplotig000023F_025.ver1.0.g113610	4	NAD(P)H dehydrogenase (quinone) activity
VITVvi_vCabSauv08_v1.1_Primary000007F.ver1.0.g313030	4	-
VITVvi_vCabSauv08_v1.1_Primary000178F.ver1.0.g552630	4	ammonium transporter
VITVvi_vCabSauv08_v1.1_Primary000028F.ver1.0.g383040	4	RING-type E3 ubiquitin transferase
VITVvi_vCabSauv08_v1.1_Primary000001F.ver1.0.g271020	4	glutathione s-transferase
VITVvi_vCabSauv08_v1.1_Primary000595F.ver1.0.g618470	4	12-oxophytodienoate reductase
VITVvi_vCabSauv08_v1.1_Primary000010F.ver1.0.g323540	4	TIFY 10a-like
VITVvi_vCabSauv08_v1.1_Primary000000F.ver1.0.g259470	4	Aldehyde dehydrogenase family
VITVvi_vCabSauv08_v1.1_Primary000041F.ver1.0.g411710	4	ethylene-responsive transcription factor
VITVvi_vCabSauv08_v1.1_Haplotig000081F_014.ver1.0.g185910	4	Belongs to the pirin family
VITVvi_vCabSauv08_v1.1_Primary000169F.ver1.0.g547330	4	F-box kelch-repeat protein
VITVvi_vCabSauv08_v1.1_Primary000001F.ver1.0.g271090	4	glutathione s-transferase
VITVvi_vCabSauv08_v1.1_Primary000099F.ver1.0.g488240	4	Belongs to the plant dehydrin family
VITVvi_vCabSauv08_v1.1_Primary000020F.ver1.0.g357080	4	NAC transcription factor
VITVvi_vCabSauv08_v1.1_Primary000085F.ver1.0.g469490	4	Encoded by
VITVvi_vCabSauv08_v1.1_Primary000001F.ver1.0.g266490	4	4,5-DOPA dioxygenase
VITVvi_vCabSauv08_v1.1_Primary000148F.ver1.0.g533150	4	Belongs to the GST superfamily
VITVvi_vCabSauv08_v1.1_Primary000037F.ver1.0.g404210	4	-
VITVvi_vCabSauv08_v1.1_Primary000034F.ver1.0.g399250	4	transcription factor
VITVvi_vCabSauv08_v1.1_Primary000114F.ver1.0.g502590	4	Hypoxia-responsive family
VITVvi_vCabSauv08_v1.1_Primary000022F.ver1.0.g363810	4	WRKY transcription factor
VITVvi_vCabSauv08_v1.1_Primary000020F.ver1.0.g357250	4	TIFY 9-like
VITVvi_vCabSauv08_v1.1_Primary000060F.ver1.0.g437540	4	WRKY Transcription Factor
VITVvi_vCabSauv08_v1.1_Primary000028F.ver1.0.g386570	4	Belongs to the MIP aquaporin (TC 1.A.8) family
VITVvi_vCabSauv08_v1.1_Primary000126F.ver1.0.g516940	4	Phytosulfokines
VITVvi_vCabSauv08_v1.1_Primary000003F.ver1.0.g290610	4	Classical arabinogalactan protein 5-like
VITVvi_vCabSauv08_v1.1_Primary000039F.ver1.0.g408560	4	Cysteine-rich and transmembrane domain-containing protein
VITVvi_vCabSauv08_v1.1_Primary000039F.ver1.0.g408550	4	Cysteine-rich and transmembrane domain-containing protein
VITVvi_vCabSauv08_v1.1_Primary000039F.ver1.0.g408590	4	Cysteine-rich and transmembrane domain-containing protein
VITVvi_vCabSauv08_v1.1_Haplotig000043F_024.ver1.0.g150190	4	Catalyzes the oxidative decarboxylation of 6- phosphogluconate to ribulose 5-phosphate and CO(2), with concomitant reduction of NADP to NADPH
VITVvi_vCabSauv08_v1.1_Primary000028F.ver1.0.g384290	4	belongs to the protein kinase superfamily
VITVvi_vCabSauv08_v1.1_Haplotig000105F_014.ver1.0.g207660	4	Trihelix transcription factor
VITVvi_vCabSauv08_v1.1_Primary000002F.ver1.0.g280720	4	thaumatin-like protein
VITVvi_vCabSauv08_v1.1_Primary000014F.ver1.0.g337890	4	Equilibrative nucleotide transporter 3-like
VITVvi_vCabSauv08_v1.1_Haplotig000018F_013.ver1.0.g096630	4	Belongs to the mitochondrial carrier (TC 2.A.29) family
VITVvi_vCabSauv08_v1.1_Primary000026F.ver1.0.g375530	4	Catalyzes the phosphorylation of D-fructose 6-phosphate to fructose 1,6-bisphosphate by ATP, the first committing step of glycolysis
VITVvi_vCabSauv08_v1.1_Primary000007F.ver1.0.g312540	4	CBS domain-containing protein
VITVvi_vCabSauv08_v1.1_Primary000002F.ver1.0.g275510	4	Catalyzes xyloglucan endohydrolysis (XEH) and or endotransglycosylation (XET). Cleaves and religates xyloglucan polymers, an essential constituent of the primary cell wall, and thereby participates in cell wall construction of growing tissues
VITVvi_vCabSauv08_v1.1_Primary000107F.ver1.0.g497310	4	E3 ubiquitin-protein ligase
VITVvi_vCabSauv08_v1.1_Haplotig000247F_002.ver1.0.g244700	4	glutathione transferase activity
VITVvi_vCabSauv08_v1.1_Primary000061F.ver1.0.g442810	4	phosphatidylinositol transfer protein
VITVvi_vCabSauv08_v1.1_Primary000028F.ver1.0.g385680	4	-
VITVvi_vCabSauv08_v1.1_Primary000092F.ver1.0.g479930	4	Serine threonine-protein kinase
VITVvi_vCabSauv08_v1.1_Primary000169F.ver1.0.g546980	4	reductase
VITVvi_vCabSauv08_v1.1_Primary000000F.ver1.0.g261270	4	At1g66480-like
VITVvi_vCabSauv08_v1.1_Primary000104F.ver1.0.g494500	4	GTP-binding protein involved in nucleocytoplasmic transport. Required for the import of protein into the nucleus and also for RNA export. Involved in chromatin condensation and control of cell cycle
VITVvi_vCabSauv08_v1.1_Primary000067F.ver1.0.g450300	4	APO protein 3
VITVvi_vCabSauv08_v1.1_Primary000001F.ver1.0.g266100	4	Heat Stress Transcription Factor
VITVvi_vCabSauv08_v1.1_Primary000029F.ver1.0.g388590	4	calcium-binding protein
VITVvi_vCabSauv08_v1.1_Haplotig000042F_021.ver1.0.g147930	4	deaminase
VITVvi_vCabSauv08_v1.1_Primary000014F.ver1.0.g339900	4	Ribonuclease 3-like protein 3
VITVvi_vCabSauv08_v1.1_Haplotig000043F_023.ver1.0.g149780	4	UPF0496 protein 4-like
VITVvi_vCabSauv08_v1.1_Primary000044F.ver1.0.g416140	4	aldo-keto reductase
VITVvi_vCabSauv08_v1.1_Primary000000F.ver1.0.g256510	4	glutathione s-transferase
VITVvi_vCabSauv08_v1.1_Primary000010F.ver1.0.g325870	4	Catalyzes the phosphorylation of D-fructose 6-phosphate to fructose 1,6-bisphosphate by ATP, the first committing step of glycolysis
VITVvi_vCabSauv08_v1.1_Primary000020F.ver1.0.g357720	4	Transaldolase
VITVvi_vCabSauv08_v1.1_Primary000137F.ver1.0.g525630	4	-
VITVvi_vCabSauv08_v1.1_Primary000005F.ver1.0.g298540	4	Tropinone reductase homolog
VITVvi_vCabSauv08_v1.1_Primary000295F.ver1.0.g589400	4	21 kDa protein-like
VITVvi_vCabSauv08_v1.1_Primary000060F.ver1.0.g438510	4	Belongs to the UDP-glycosyltransferase family
VITVvi_vCabSauv08_v1.1_Primary000114F.ver1.0.g504070	4	Transcription factor
VITVvi_vCabSauv08_v1.1_Haplotig000027F_024.ver1.0.g122080	4	-
VITVvi_vCabSauv08_v1.1_Primary000130F.ver1.0.g520390	4	auxin-induced protein
VITVvi_vCabSauv08_v1.1_Primary000171F.ver1.0.g548680	4	WRKY Transcription Factor
VITVvi_vCabSauv08_v1.1_Primary000142F.ver1.0.g528670	4	Glycerol-3-phosphate dehydrogenase NAD
VITVvi_vCabSauv08_v1.1_Primary000002F.ver1.0.g279780	4	Protein of unknown function (DUF1442)
VITVvi_vCabSauv08_v1.1_Primary000000F.ver1.0.g263790	4	OPT oligopeptide transporter protein
VITVvi_vCabSauv08_v1.1_Primary000007F.ver1.0.g311350	4	Belongs to the cytochrome P450 family
VITVvi_vCabSauv08_v1.1_Primary000157F.ver1.0.g539240	4	Belongs to the peroxisomal membrane protein PXMP2 4 family
VITVvi_vCabSauv08_v1.1_Primary000002F.ver1.0.g277550	4	calcineurin b-like protein
VITVvi_vCabSauv08_v1.1_Primary000007F.ver1.0.g313010	4	Secretory protein
VITVvi_vCabSauv08_v1.1_Primary000007F.ver1.0.g313020	4	Secretory protein
VITVvi_vCabSauv08_v1.1_Primary000001F.ver1.0.g270270	4	Protein kinase C conserved region 2 (CalB)
VITVvi_vCabSauv08_v1.1_Primary000001F.ver1.0.g265830	4	calcium-binding protein
VITVvi_vCabSauv08_v1.1_Haplotig000006F_033.ver1.0.g061910	4	atp sulfurylase
VITVvi_vCabSauv08_v1.1_Primary000009F.ver1.0.g322580	4	Jasmonate
VITVvi_vCabSauv08_v1.1_Primary000010F.ver1.0.g325340	4	Thioredoxin-like 2
VITVvi_vCabSauv08_v1.1_Primary000060F.ver1.0.g438160	4	chitinase activity
VITVvi_vCabSauv08_v1.1_Primary000001F.ver1.0.g270220	4	Belongs to the OSBP family
VITVvi_vCabSauv08_v1.1_Primary000018F.ver1.0.g350540	4	Hypoxia-responsive family
VITVvi_vCabSauv08_v1.1_Primary000028F.ver1.0.g383440	4	transcription factor
VITVvi_vCabSauv08_v1.1_Haplotig000027F_013.ver1.0.g121150	4	Protein RETICULATA-related
VITVvi_vCabSauv08_v1.1_Haplotig000183F_004.ver1.0.g238570	4	RING-type E3 ubiquitin transferase
VITVvi_vCabSauv08_v1.1_Primary000003F.ver1.0.g292300	4	Belongs to the iron ascorbate-dependent oxidoreductase family
VITVvi_vCabSauv08_v1.1_Haplotig000001F_068.ver1.0.g020470	4	Monodehydroascorbate reductase
VITVvi_vCabSauv08_v1.1_Primary000026F.ver1.0.g377270	4	Catalyzes the NAD( )-dependent oxidation of formate to carbon dioxide. Involved in the cell stress response
VITVvi_vCabSauv08_v1.1_Primary000171F.ver1.0.g549350	4	Belongs to the pirin family
VITVvi_vCabSauv08_v1.1_Primary000001F.ver1.0.g272730	4	Heavy-metal-associated domain-containing protein
VITVvi_vCabSauv08_v1.1_Haplotig000004F_076.ver1.0.g049630	4	-
VITVvi_vCabSauv08_v1.1_Primary000103F.ver1.0.g493550	4	Belongs to the GST superfamily
VITVvi_vCabSauv08_v1.1_Primary000003F.ver1.0.g285810	4	Belongs to the cytochrome P450 family
VITVvi_vCabSauv08_v1.1_Primary000022F.ver1.0.g361120	4	transcription factor
VITVvi_vCabSauv08_v1.1_Primary000005F.ver1.0.g298990	4	elicitor-responsive protein
VITVvi_vCabSauv08_v1.1_Primary000003F.ver1.0.g291310	4	F-box protein
VITVvi_vCabSauv08_v1.1_Primary000002F.ver1.0.g277340	4	belongs to the protein kinase superfamily
VITVvi_vCabSauv08_v1.1_Primary000005F.ver1.0.g296770	4	-
VITVvi_vCabSauv08_v1.1_Primary000153F.ver1.0.g536320	4	Plant lipoxygenase may be involved in a number of diverse aspects of plant physiology including growth and development, pest resistance, and senescence or responses to wounding
VITVvi_vCabSauv08_v1.1_Primary000014F.ver1.0.g337520	4	Cytochrome b561 and DOMON domain-containing protein
VITVvi_vCabSauv08_v1.1_Primary000000F.ver1.0.g263020	4	Removes the N-terminal methionine from nascent proteins. The N-terminal methionine is often cleaved when the second residue in the primary sequence is small and uncharged (Met-Ala-, Cys, Gly, Pro, Ser, Thr, or Val)
VITVvi_vCabSauv08_v1.1_Primary000011F.ver1.0.g330000	4	Belongs to the mitochondrial carrier (TC 2.A.29) family
VITVvi_vCabSauv08_v1.1_Haplotig000058F_016.ver1.0.g167150	4	Ubiquitin exists either covalently attached to another protein, or free (unanchored). When covalently bound, it is conjugated to target proteins via an isopeptide bond either as a monomer (monoubiquitin), a polymer linked via different Lys residues of the ubiquitin (polyubiquitin chains) or a linear polymer linked via the initiator Met of the ubiquitin (linear polyubiquitin chains). Polyubiquitin…
VITVvi_vCabSauv08_v1.1_Primary000007F.ver1.0.g307130	4	Belongs to the Orn Lys Arg decarboxylase class-II family. SpeA subfamily
VITVvi_vCabSauv08_v1.1_Primary000001F.ver1.0.g274860	4	May be involved in both secretory and endocytic intracellular trafficking in the endosomal prevacuolar compartments
VITVvi_vCabSauv08_v1.1_Primary000137F.ver1.0.g525160	4	Protein kinase C conserved region 2 (CalB)
VITVvi_vCabSauv08_v1.1_Primary000088F.ver1.0.g474050	4	Endochitinase
VITVvi_vCabSauv08_v1.1_Primary000001F.ver1.0.g269340	4	phosphatidylinositol ceramide inositolphosphotransferase
VITVvi_vCabSauv08_v1.1_Primary000090F.ver1.0.g478060	4	Desumoylating isopeptidase
VITVvi_vCabSauv08_v1.1_Primary000271F.ver1.0.g584430	4	Pantoate--beta-alanine
VITVvi_vCabSauv08_v1.1_Primary000000F.ver1.0.g258210	4	ATP-citrate synthase alpha chain protein
VITVvi_vCabSauv08_v1.1_Primary000117F.ver1.0.g508000	4	Domain of unknown function (DUF4228)
VITVvi_vCabSauv08_v1.1_Haplotig000013F_015.ver1.0.g085390	4	Late embryogenesis abundant protein
VITVvi_vCabSauv08_v1.1_Primary000002F.ver1.0.g280750	4	thaumatin-like protein
VITVvi_vCabSauv08_v1.1_Primary000010F.ver1.0.g325820	4	inositol oxygenase
VITVvi_vCabSauv08_v1.1_Primary000041F.ver1.0.g412880	4	heat shock factor
VITVvi_vCabSauv08_v1.1_Primary000000F.ver1.0.g262410	4	VQ motif-containing protein
VITVvi_vCabSauv08_v1.1_Primary000028F.ver1.0.g383560	4	External alternative NAD(P)H-ubiquinone oxidoreductase
VITVvi_vCabSauv08_v1.1_Primary000033F.ver1.0.g397820	4	ADP-ribosylation factor GTPase-activating protein
VITVvi_vCabSauv08_v1.1_Primary000133F.ver1.0.g522680	4	WRKY Transcription Factor
VITVvi_vCabSauv08_v1.1_Primary000028F.ver1.0.g385310	4	Ras-related protein
VITVvi_vCabSauv08_v1.1_Primary000008F.ver1.0.g314020	4	Belongs to the protein kinase superfamily
VITVvi_vCabSauv08_v1.1_Haplotig000006F_033.ver1.0.g061200	4	-
VITVvi_vCabSauv08_v1.1_Primary000039F.ver1.0.g409480	4	riboflavin biosynthesis protein
VITVvi_vCabSauv08_v1.1_Primary000140F.ver1.0.g527470	4	-
VITVvi_vCabSauv08_v1.1_Primary000008F.ver1.0.g314750	4	Protein of unknown function (DUF3675)
VITVvi_vCabSauv08_v1.1_Primary000026F.ver1.0.g376760	4	Zinc finger AN1 domain-containing stress-associated protein
VITVvi_vCabSauv08_v1.1_Primary000005F.ver1.0.g301850	4	omega-3 fatty acid desaturase
VITVvi_vCabSauv08_v1.1_Haplotig000019F_046.ver1.0.g101360	4	Belongs to the synaptobrevin family
VITVvi_vCabSauv08_v1.1_Primary000067F.ver1.0.g449850	4	WRKY Transcription Factor
VITVvi_vCabSauv08_v1.1_Primary000005F.ver1.0.g299150	4	Belongs to the glycosyl hydrolase 17 family
VITVvi_vCabSauv08_v1.1_Primary000107F.ver1.0.g497440	4	protein trichome birefringence-like
VITVvi_vCabSauv08_v1.1_Primary000021F.ver1.0.g359250	4	DnaJ Hsp40 cysteine-rich domain superfamily protein
VITVvi_vCabSauv08_v1.1_Primary000002F.ver1.0.g276030	4	membrane protein At4g09580
VITVvi_vCabSauv08_v1.1_Primary000001F.ver1.0.g270360	4	phosphatase 2C
VITVvi_vCabSauv08_v1.1_Primary000001F.ver1.0.g273160	4	Belongs to the GST superfamily
VITVvi_vCabSauv08_v1.1_Haplotig000089F_008.ver1.0.g194120	4	Plastocyanin-like domain
VITVvi_vCabSauv08_v1.1_Primary000005F.ver1.0.g299210	4	belongs to the protein kinase superfamily
VITVvi_vCabSauv08_v1.1_Primary000114F.ver1.0.g503560	4	Belongs to the small GTPase superfamily. SAR1 family
VITVvi_vCabSauv08_v1.1_Primary000007F.ver1.0.g312640	4	C2 domain-containing protein
VITVvi_vCabSauv08_v1.1_Primary000003F.ver1.0.g290560	4	-
VITVvi_vCabSauv08_v1.1_Primary000002F.ver1.0.g282200	4	Belongs to the class I-like SAM-binding methyltransferase superfamily. Cation-independent O- methyltransferase family
VITVvi_vCabSauv08_v1.1_Primary000003F.ver1.0.g291420	4	phosphoglycerate
VITVvi_vCabSauv08_v1.1_Primary000088F.ver1.0.g474030	4	Endochitinase
VITVvi_vCabSauv08_v1.1_Primary000035F.ver1.0.g402110	4	-
VITVvi_vCabSauv08_v1.1_Haplotig000006F_033.ver1.0.g061760	5	calmodulin-like protein
VITVvi_vCabSauv08_v1.1_Primary000114F.ver1.0.g503230	5	response to biotic stimulus
VITVvi_vCabSauv08_v1.1_Primary000025F.ver1.0.g372280	5	#N/A
VITVvi_vCabSauv08_v1.1_Primary000247F.ver1.0.g578220	5	glutathione s-transferase
VITVvi_vCabSauv08_v1.1_Primary000010F.ver1.0.g327780	5	#N/A
VITVvi_vCabSauv08_v1.1_Primary000104F.ver1.0.g494840	5	carboxylesterase 17
VITVvi_vCabSauv08_v1.1_Primary000035F.ver1.0.g401650	5	allene oxide cyclase
VITVvi_vCabSauv08_v1.1_Primary000130F.ver1.0.g520300	5	Cytochrome b5
VITVvi_vCabSauv08_v1.1_Primary000114F.ver1.0.g503990	5	atcp1,cp1
VITVvi_vCabSauv08_v1.1_Primary000039F.ver1.0.g408600	5	Cysteine-rich and transmembrane domain-containing protein
VITVvi_vCabSauv08_v1.1_Primary000000F.ver1.0.g256880	5	protection from non-homologous end joining at telomere
VITVvi_vCabSauv08_v1.1_Primary000005F.ver1.0.g299370	5	Core component of nucleosome. Nucleosomes wrap and compact DNA into chromatin, limiting DNA accessibility to the cellular machineries which require DNA as a template. Histones thereby play a central role in transcription regulation, DNA repair, DNA replication and chromosomal stability. DNA accessibility is regulated via a complex set of post-translational modifications of histones, also called h…
VITVvi_vCabSauv08_v1.1_Primary000095F.ver1.0.g484390	5	Belongs to the chalcone stilbene synthases family
VITVvi_vCabSauv08_v1.1_Primary000061F.ver1.0.g441000	5	Haloacid dehalogenase-like hydrolase
VITVvi_vCabSauv08_v1.1_Primary000001F.ver1.0.g267380	5	Pentatricopeptide repeat-containing protein
VITVvi_vCabSauv08_v1.1_Primary000005F.ver1.0.g299380	5	Core component of nucleosome. Nucleosomes wrap and compact DNA into chromatin, limiting DNA accessibility to the cellular machineries which require DNA as a template. Histones thereby play a central role in transcription regulation, DNA repair, DNA replication and chromosomal stability. DNA accessibility is regulated via a complex set of post-translational modifications of histones, also called h…
VITVvi_vCabSauv08_v1.1_Haplotig000082F_014.ver1.0.g186610	5	Bifunctional nitrilase nitrile hydratase
VITVvi_vCabSauv08_v1.1_Primary000001F.ver1.0.g270600	5	Core component of nucleosome. Nucleosomes wrap and compact DNA into chromatin, limiting DNA accessibility to the cellular machineries which require DNA as a template. Histones thereby play a central role in transcription regulation, DNA repair, DNA replication and chromosomal stability. DNA accessibility is regulated via a complex set of post-translational modifications of histones, also called h…
VITVvi_vCabSauv08_v1.1_Primary000008F.ver1.0.g315330	5	ethylene-responsive transcription factor
VITVvi_vCabSauv08_v1.1_Primary000110F.ver1.0.g499170	5	Glycine-rich protein A3-like
VITVvi_vCabSauv08_v1.1_Primary000157F.ver1.0.g539680	5	Cysteine-rich and transmembrane domain-containing protein
VITVvi_vCabSauv08_v1.1_Primary000114F.ver1.0.g503210	5	Pathogenesis-related protein Bet v I family
VITVvi_vCabSauv08_v1.1_Primary000008F.ver1.0.g319070	5	Histone H1
VITVvi_vCabSauv08_v1.1_Primary000088F.ver1.0.g474980	5	Belongs to the carbohydrate kinase PfkB family
VITVvi_vCabSauv08_v1.1_Primary000038F.ver1.0.g407650	5	ADP,ATP carrier protein
VITVvi_vCabSauv08_v1.1_Primary000011F.ver1.0.g329500	5	Dehydrogenase
VITVvi_vCabSauv08_v1.1_Haplotig000121F_006.ver1.0.g216610	5	60S ribosomal protein
VITVvi_vCabSauv08_v1.1_Primary000018F.ver1.0.g349850	5	DnaJ homolog subfamily B member
VITVvi_vCabSauv08_v1.1_Primary000010F.ver1.0.g326230	5	E3 ubiquitin-protein ligase
VITVvi_vCabSauv08_v1.1_Primary000005F.ver1.0.g299390	5	Core component of nucleosome. Nucleosomes wrap and compact DNA into chromatin, limiting DNA accessibility to the cellular machineries which require DNA as a template. Histones thereby play a central role in transcription regulation, DNA repair, DNA replication and chromosomal stability. DNA accessibility is regulated via a complex set of post-translational modifications of histones, also called h…
VITVvi_vCabSauv08_v1.1_Primary000000F.ver1.0.g260030	5	RING-type E3 ubiquitin transferase
VITVvi_vCabSauv08_v1.1_Primary000429F.ver1.0.g608170	5	Glutathione S-transferase, C-terminal domain
VITVvi_vCabSauv08_v1.1_Primary000026F.ver1.0.g379220	5	calcium-binding protein
VITVvi_vCabSauv08_v1.1_Primary000101F.ver1.0.g491540	5	UDP-Glycosyltransferase
VITVvi_vCabSauv08_v1.1_Primary000026F.ver1.0.g375540	5	#N/A
VITVvi_vCabSauv08_v1.1_Primary000060F.ver1.0.g437630	5	Desiccation protectant protein Lea14 homolog
VITVvi_vCabSauv08_v1.1_Primary000010F.ver1.0.g327170	5	Arabinogalactan peptide
VITVvi_vCabSauv08_v1.1_Primary000088F.ver1.0.g473990	5	Endochitinase
VITVvi_vCabSauv08_v1.1_Primary000001F.ver1.0.g270500	5	Belongs to the heat shock protein 70 family
VITVvi_vCabSauv08_v1.1_Primary000020F.ver1.0.g356160	5	drought-induced protein
VITVvi_vCabSauv08_v1.1_Primary000025F.ver1.0.g372170	5	-
VITVvi_vCabSauv08_v1.1_Haplotig000030F_012.ver1.0.g130270	5	Domain of unknown function (DUF3511)
VITVvi_vCabSauv08_v1.1_Primary000026F.ver1.0.g377490	5	Belongs to the small GTPase superfamily. Arf family
VITVvi_vCabSauv08_v1.1_Primary000024F.ver1.0.g369850	5	-
VITVvi_vCabSauv08_v1.1_Primary000000F.ver1.0.g262640	5	-
VITVvi_vCabSauv08_v1.1_Primary000060F.ver1.0.g438360	5	Arabinogalactan peptide
VITVvi_vCabSauv08_v1.1_Primary000010F.ver1.0.g328610	5	Blue copper
VITVvi_vCabSauv08_v1.1_Primary000003F.ver1.0.g291670	5	#N/A
VITVvi_vCabSauv08_v1.1_Primary000238F.ver1.0.g576380	5	Belongs to the TPP enzyme family
VITVvi_vCabSauv08_v1.1_Primary000000F.ver1.0.g260800	5	Uncharacterized protein At4g22758-like
VITVvi_vCabSauv08_v1.1_Primary000130F.ver1.0.g520920	5	cellular response to sulfur starvation
VITVvi_vCabSauv08_v1.1_Primary000060F.ver1.0.g439960	5	-
VITVvi_vCabSauv08_v1.1_Haplotig000154F_007.ver1.0.g233110	5	Carboxylesterase
VITVvi_vCabSauv08_v1.1_Primary000009F.ver1.0.g321830	5	Histone H3.3-like
VITVvi_vCabSauv08_v1.1_Primary000029F.ver1.0.g389230	5	-
VITVvi_vCabSauv08_v1.1_Primary000061F.ver1.0.g442850	5	lob domain-containing protein
VITVvi_vCabSauv08_v1.1_Haplotig000105F_014.ver1.0.g207800	5	Lecithin retinol acyltransferase
VITVvi_vCabSauv08_v1.1_Primary000007F.ver1.0.g311890	5	Calmodulin-binding protein
VITVvi_vCabSauv08_v1.1_Primary000005F.ver1.0.g297700	5	The RING-variant domain is a C4HC3 zinc-finger like motif found in a number of cellular and viral proteins. Some of these proteins have been shown both in vivo and in vitro to have ubiquitin E3 ligase activity.
VITVvi_vCabSauv08_v1.1_Haplotig000058F_016.ver1.0.g167080	5	Ubiquitin exists either covalently attached to another protein, or free (unanchored). When covalently bound, it is conjugated to target proteins via an isopeptide bond either as a monomer (monoubiquitin), a polymer linked via different Lys residues of the ubiquitin (polyubiquitin chains) or a linear polymer linked via the initiator Met of the ubiquitin (linear polyubiquitin chains). Polyubiquitin…
VITVvi_vCabSauv08_v1.1_Primary000014F.ver1.0.g339880	5	-
VITVvi_vCabSauv08_v1.1_Primary000026F.ver1.0.g378110	5	Altered inheritance of mitochondria protein 32-like
VITVvi_vCabSauv08_v1.1_Primary000007F.ver1.0.g310600	5	glycine-rich RNA-binding
VITVvi_vCabSauv08_v1.1_Primary000028F.ver1.0.g384280	5	Clathrin is the major protein of the polyhedral coat of coated pits and vesicles
VITVvi_vCabSauv08_v1.1_Primary000060F.ver1.0.g438220	5	Seems to be required for maximal rate of protein biosynthesis. Enhances ribosome dissociation into subunits and stabilizes the binding of the initiator Met-tRNA(I) to 40 S ribosomal subunits
VITVvi_vCabSauv08_v1.1_Primary000018F.ver1.0.g350620	5	histone h2a
VITVvi_vCabSauv08_v1.1_Primary000022F.ver1.0.g361750	5	#N/A
VITVvi_vCabSauv08_v1.1_Primary000018F.ver1.0.g350390	5	rapid alkalinization
VITVvi_vCabSauv08_v1.1_Primary000054F.ver1.0.g430480	5	WRKY Transcription Factor
VITVvi_vCabSauv08_v1.1_Primary000140F.ver1.0.g527890	5	Belongs to the peroxisomal membrane protein PXMP2 4 family
VITVvi_vCabSauv08_v1.1_Primary000008F.ver1.0.g316690	5	-
VITVvi_vCabSauv08_v1.1_Primary000061F.ver1.0.g441860	5	histone H2B
VITVvi_vCabSauv08_v1.1_Primary000003F.ver1.0.g293850	5	At1g76070-like
VITVvi_vCabSauv08_v1.1_Primary000085F.ver1.0.g469840	5	Belongs to the mitochondrial carrier (TC 2.A.29) family
VITVvi_vCabSauv08_v1.1_Haplotig000001F_068.ver1.0.g020530	5	zinc finger A20 and AN1 domain-containing stress-associated protein
VITVvi_vCabSauv08_v1.1_Primary000061F.ver1.0.g441910	5	histone H2B
VITVvi_vCabSauv08_v1.1_Haplotig000080F_010.ver1.0.g184720	5	Zinc finger A20 and AN1 domain-containing stress-associated protein
VITVvi_vCabSauv08_v1.1_Primary000188F.ver1.0.g556850	5	Remorin-like
VITVvi_vCabSauv08_v1.1_Primary000014F.ver1.0.g339470	5	-
VITVvi_vCabSauv08_v1.1_Primary000157F.ver1.0.g539480	5	-
VITVvi_vCabSauv08_v1.1_Primary000025F.ver1.0.g372310	5	#N/A
VITVvi_vCabSauv08_v1.1_Primary000005F.ver1.0.g295460	5	histone H2B
VITVvi_vCabSauv08_v1.1_Primary000219F.ver1.0.g570820	5	-
VITVvi_vCabSauv08_v1.1_Haplotig000119F_006.ver1.0.g216430	5	-
VITVvi_vCabSauv08_v1.1_Primary000000F.ver1.0.g258050	5	Belongs to the small GTPase superfamily. Arf family
VITVvi_vCabSauv08_v1.1_Primary000003F.ver1.0.g290870	5	Belongs to the UDP-glycosyltransferase family
VITVvi_vCabSauv08_v1.1_Primary000007F.ver1.0.g310340	5	Universal stress protein

## Sheet: Table S5
Table S5 Hub genes list of hdWGCNA modules
gene_name	module	kME	TAIR ortholog gene ID	TAIR gene symbol / description	eggNOG-mapper description
VITVvi_vCabSauv08_v1.1_Primary000001F.ver1.0.g270340	GC1	0.694456	AT3G09390	MT2A	metallothionein-like protein
VITVvi_vCabSauv08_v1.1_Primary000034F.ver1.0.g399110	GC1	0.576523		ASR	ABA stress-ripening protein
VITVvi_vCabSauv08_v1.1_Primary000034F.ver1.0.g398480	GC1	0.55876	AT1G22690	GASA9	Gibberellin-regulated protein
VITVvi_vCabSauv08_v1.1_Haplotig000030F_003.ver1.0.g129250	GC1	0.52994			-
VITVvi_vCabSauv08_v1.1_Primary000009F.ver1.0.g321210	GC1	0.526851	AT2G16600	ROC3	PPIases accelerate the folding of proteins. It catalyzes the cis-trans isomerization of proline imidic peptide bonds in oligopeptides
VITVvi_vCabSauv08_v1.1_Primary000000F.ver1.0.g265130	GC1	0.519759	AT2G03440	NRP1	-
VITVvi_vCabSauv08_v1.1_Primary000018F.ver1.0.g349050	GC1	0.518634	AT1G09380	UMAMIT25	WAT1-related protein
VITVvi_vCabSauv08_v1.1_Haplotig000086F_008.ver1.0.g190910	GC1	0.514822	AT3G04120	GAPC1	Belongs to the glyceraldehyde-3-phosphate dehydrogenase family
VITVvi_vCabSauv08_v1.1_Primary000005F.ver1.0.g299200	GC1	0.512353	AT3G55440	TPI	triosephosphate isomerase
VITVvi_vCabSauv08_v1.1_Primary000001F.ver1.0.g270590	GC1	0.512015	AT3G46430	AtMtATP6	-
VITVvi_vCabSauv08_v1.1_Primary000029F.ver1.0.g388660	GC1	0.509295	AT2G27730		protein At2g27730, mitochondrial-like
VITVvi_vCabSauv08_v1.1_Primary000026F.ver1.0.g375130	GC1	0.499149	AT4G00660	RH8	-
VITVvi_vCabSauv08_v1.1_Primary000107F.ver1.0.g497640	GC1	0.49159	AT3G14940	PPC3	phosphoenolpyruvate carboxylase
VITVvi_vCabSauv08_v1.1_Primary000148F.ver1.0.g533670	GC1	0.488497	AT3G10860	Cytochrome b-c1 complex, subunit 8 protein;	Cytochrome b-c1 complex, subunit
VITVvi_vCabSauv08_v1.1_Primary000140F.ver1.0.g527860	GC1	0.488132			-
VITVvi_vCabSauv08_v1.1_Haplotig000013F_015.ver1.0.g085590	GC1	0.485404			Non-specific lipid transfer protein GPI-anchored
VITVvi_vCabSauv08_v1.1_Primary000171F.ver1.0.g548600	GC1	0.485078			Glycine-rich cell wall structural
VITVvi_vCabSauv08_v1.1_Primary000025F.ver1.0.g373010	GC1	0.480562			Belongs to the calycin superfamily. Lipocalin family
VITVvi_vCabSauv08_v1.1_Primary000011F.ver1.0.g330430	GC1	0.47841			histone H3
VITVvi_vCabSauv08_v1.1_Primary000022F.ver1.0.g361230	GC1	0.474141			Aldehyde dehydrogenase family
VITVvi_vCabSauv08_v1.1_Primary000010F.ver1.0.g326030	GC1	0.461636			-
VITVvi_vCabSauv08_v1.1_Primary000001F.ver1.0.g269420	GC1	0.453121	AT3G53990	USP17	Universal stress protein
VITVvi_vCabSauv08_v1.1_Haplotig000015F_032.ver1.0.g092590	GC1	0.450506			-
VITVvi_vCabSauv08_v1.1_Primary000114F.ver1.0.g503200	GC1	0.444029			response to biotic stimulus
VITVvi_vCabSauv08_v1.1_Primary000005F.ver1.0.g301690	GC1	0.443679			-
VITVvi_vCabSauv08_v1.1_Primary000001F.ver1.0.g272140	GC1	0.434319			Catalytic subunit of the peripheral V1 complex of vacuolar ATPase (V-ATPase). V-ATPase is responsible for acidifying a variety of intracellular compartments in eukaryotic cells
VITVvi_vCabSauv08_v1.1_Haplotig000046F_003.ver1.0.g153560	GC1	0.434096			-
VITVvi_vCabSauv08_v1.1_Primary000048F.ver1.0.g421860	GC1	0.433446			Malate dehydrogenase
VITVvi_vCabSauv08_v1.1_Primary000008F.ver1.0.g318800	GC1	0.423961			NADH dehydrogenase ubiquinone flavoprotein 2
VITVvi_vCabSauv08_v1.1_Primary000137F.ver1.0.g525400	GC1	0.421442			Belongs to the TCTP family
VITVvi_vCabSauv08_v1.1_Primary000048F.ver1.0.g421800	GC1	0.419758			Belongs to the actin-binding proteins ADF family
VITVvi_vCabSauv08_v1.1_Primary000026F.ver1.0.g377610	GC1	0.413329	AT5G40370	GRXC2	Glutaredoxin
VITVvi_vCabSauv08_v1.1_Primary000061F.ver1.0.g440470	GC1	0.411713			Universal stress protein A-like
VITVvi_vCabSauv08_v1.1_Primary000242F.ver1.0.g577090	GC1	0.397513			DnaJ protein homolog
VITVvi_vCabSauv08_v1.1_Primary000035F.ver1.0.g401770	GC1	0.396271			Belongs to the 14-3-3 family
VITVvi_vCabSauv08_v1.1_Primary000005F.ver1.0.g301310	GC1	0.396045	AT2G38310	PYL4	Abscisic acid receptor
VITVvi_vCabSauv08_v1.1_Primary000024F.ver1.0.g371730	GC1	0.395371			The light-harvesting complex (LHC) functions as a light receptor, it captures and delivers excitation energy to photosystems with which it is closely associated
VITVvi_vCabSauv08_v1.1_Primary000099F.ver1.0.g488330	GC1	0.395223			NADH dehydrogenase ubiquinone 1 beta subcomplex subunit
VITVvi_vCabSauv08_v1.1_Primary000007F.ver1.0.g307700	GC1	0.391461			-
VITVvi_vCabSauv08_v1.1_Primary000086F.ver1.0.g472280	GC1	0.389897			Peptide methionine sulfoxide
VITVvi_vCabSauv08_v1.1_Primary000171F.ver1.0.g548370	GC1	0.38946			Ubiquitin-like protein
VITVvi_vCabSauv08_v1.1_Haplotig000013F_015.ver1.0.g084990	GC1	0.386104			Calmodulin mediates the control of a large number of enzymes, ion channels and other proteins by Ca(2 ). Among the enzymes to be stimulated by the calmodulin-Ca(2 ) complex are a number of protein kinases and phosphatases
VITVvi_vCabSauv08_v1.1_Primary000002F.ver1.0.g282350	GC1	0.38366			Belongs to the glycosyltransferase 1 family. Bacterial plant glycogen synthase subfamily
VITVvi_vCabSauv08_v1.1_Primary000085F.ver1.0.g470910	GC1	0.38104			Mediates the uptake of pyruvate into mitochondria
VITVvi_vCabSauv08_v1.1_Primary000022F.ver1.0.g361130	GC1	0.378923			serine threonine-protein kinase
VITVvi_vCabSauv08_v1.1_Haplotig000006F_033.ver1.0.g062050	GC1	0.377962			Catalyzes the formation of formate and 2-keto-4- methylthiobutyrate (KMTB) from 1,2-dihydroxy-3-keto-5- methylthiopentene (DHK-MTPene)
VITVvi_vCabSauv08_v1.1_Primary000018F.ver1.0.g350060	GC1	0.377551			dormancy auxin associated family protein
VITVvi_vCabSauv08_v1.1_Primary000053F.ver1.0.g429250	GC1	0.377007			copper transport protein
VITVvi_vCabSauv08_v1.1_Primary000126F.ver1.0.g516650	GC1	0.376297			Cytochrome c oxidase subunit 6a
VITVvi_vCabSauv08_v1.1_Haplotig000019F_015.ver1.0.g100750	GC1	0.37597			-
VITVvi_vCabSauv08_v1.1_Primary000065F.ver1.0.g446150	GC1	0.375879			Protein of unknown function (DUF1218)
VITVvi_vCabSauv08_v1.1_Primary000000F.ver1.0.g260590	GC1	0.373896			Dynein light chain
VITVvi_vCabSauv08_v1.1_Primary000007F.ver1.0.g311940	GC1	0.371553			polyadenylate-binding protein
VITVvi_vCabSauv08_v1.1_Primary000010F.ver1.0.g325720	GC1	0.369741			Belongs to the eukaryotic ribosomal protein eS30 family
VITVvi_vCabSauv08_v1.1_Primary000169F.ver1.0.g547150	GC1	0.369539			Protein transport protein SEC61
VITVvi_vCabSauv08_v1.1_Primary000026F.ver1.0.g377210	GC1	0.367565			serine threonine-protein kinase
VITVvi_vCabSauv08_v1.1_Primary000000F.ver1.0.g259270	GC1	0.367215			-
VITVvi_vCabSauv08_v1.1_Primary000026F.ver1.0.g376170	GC1	0.364589			Belongs to the thioredoxin family
VITVvi_vCabSauv08_v1.1_Primary000026F.ver1.0.g374840	GC1	0.363893	AT1G13960	WRKY4	WRKY Transcription Factor
VITVvi_vCabSauv08_v1.1_Primary000026F.ver1.0.g374960	GC1	0.361024			-
VITVvi_vCabSauv08_v1.1_Primary000197F.ver1.0.g560950	GC1	0.360974			Catalyzes xyloglucan endohydrolysis (XEH) and or endotransglycosylation (XET). Cleaves and religates xyloglucan polymers, an essential constituent of the primary cell wall, and thereby participates in cell wall construction of growing tissues
VITVvi_vCabSauv08_v1.1_Primary000011F.ver1.0.g333280	GC1	0.359647			Adrenodoxin-like protein, mitochondrial
VITVvi_vCabSauv08_v1.1_Primary000021F.ver1.0.g360680	GC1	0.358827			-
VITVvi_vCabSauv08_v1.1_Primary000061F.ver1.0.g441400	GC1	0.35866			Metallothionein-like protein
VITVvi_vCabSauv08_v1.1_Primary000411F.ver1.0.g606520	GC1	0.357311	AT2G40330	PYL6	Abscisic acid receptor
VITVvi_vCabSauv08_v1.1_Primary000010F.ver1.0.g326690	GC1	0.35718	AT1G65980	TPX1	peroxiredoxin activity
VITVvi_vCabSauv08_v1.1_Primary000009F.ver1.0.g320810	GC1	0.356601			Belongs to the SKP1 family
VITVvi_vCabSauv08_v1.1_Primary000026F.ver1.0.g378690	GC1	0.354532			Iron-sulfur protein (IP) subunit of succinate dehydrogenase (SDH) that is involved in complex II of the mitochondrial electron transport chain and is responsible for transferring electrons from succinate to ubiquinone (coenzyme Q)
VITVvi_vCabSauv08_v1.1_Primary000020F.ver1.0.g356390	GC1	0.354349			nuclear transport factor
VITVvi_vCabSauv08_v1.1_Primary000014F.ver1.0.g339020	GC1	0.353024			-
VITVvi_vCabSauv08_v1.1_Primary000002F.ver1.0.g279090	GC1	0.352817			14 kDa proline-rich protein
VITVvi_vCabSauv08_v1.1_Primary000018F.ver1.0.g348430	GC1	0.351706			-
VITVvi_vCabSauv08_v1.1_Primary000092F.ver1.0.g479910	GC1	0.351422			60s ribosomal protein
VITVvi_vCabSauv08_v1.1_Primary000002F.ver1.0.g282360	GC1	0.350042			Belongs to the eukaryotic ribosomal protein P1 P2 family
VITVvi_vCabSauv08_v1.1_Primary000001F.ver1.0.g270160	GC1	0.349183			NAD(P)-binding Rossmann-fold superfamily protein
VITVvi_vCabSauv08_v1.1_Primary000024F.ver1.0.g368830	GC1	0.349088			Stem-specific protein
VITVvi_vCabSauv08_v1.1_Haplotig000001F_068.ver1.0.g020730	GC1	0.349051			Cytochrome b-c1 complex, subunit
VITVvi_vCabSauv08_v1.1_Primary000000F.ver1.0.g264170	GC1	0.344271			Belongs to the eukaryotic ribosomal protein eL27 family
VITVvi_vCabSauv08_v1.1_Primary000057F.ver1.0.g435620	GC1	0.343978			DNA-directed RNA polymerases
VITVvi_vCabSauv08_v1.1_Primary000061F.ver1.0.g442300	GC1	0.343248			Core component of nucleosome. Nucleosomes wrap and compact DNA into chromatin, limiting DNA accessibility to the cellular machineries which require DNA as a template. Histones thereby play a central role in transcription regulation, DNA repair, DNA replication and chromosomal stability. DNA accessibility is regulated via a complex set of post-translational modifications of histones, also called h…
VITVvi_vCabSauv08_v1.1_Primary000189F.ver1.0.g557810	GC1	0.342474			Malate dehydrogenase
VITVvi_vCabSauv08_v1.1_Primary000011F.ver1.0.g330460	GC1	0.339729			Belongs to the 14-3-3 family
VITVvi_vCabSauv08_v1.1_Primary000002F.ver1.0.g283940	GC1	0.339393			-
VITVvi_vCabSauv08_v1.1_Primary000001F.ver1.0.g267690	GC1	0.33887			40s ribosomal protein
VITVvi_vCabSauv08_v1.1_Haplotig000004F_018.ver1.0.g043320	GC1	0.338706			Protein MID1-COMPLEMENTING ACTIVITY
VITVvi_vCabSauv08_v1.1_Haplotig000016F_023.ver1.0.g094130	GC1	0.336999			-
VITVvi_vCabSauv08_v1.1_Haplotig000032F_005.ver1.0.g133180	GC1	0.336979			NADH dehydrogenase ubiquinone 1 beta subcomplex subunit
VITVvi_vCabSauv08_v1.1_Primary000065F.ver1.0.g446970	GC1	0.336798			binds to the 23S rRNA
VITVvi_vCabSauv08_v1.1_Primary000057F.ver1.0.g434770	GC1	0.336786			Belongs to the DEAD box helicase family
VITVvi_vCabSauv08_v1.1_Primary000133F.ver1.0.g522870	GC1	0.33563			60s ribosomal protein
VITVvi_vCabSauv08_v1.1_Haplotig000030F_012.ver1.0.g131030	GC1	0.335574			Belongs to the SNF7 family
VITVvi_vCabSauv08_v1.1_Primary000061F.ver1.0.g442180	GC1	0.335549			3-ketoacyl-coa synthase
VITVvi_vCabSauv08_v1.1_Primary000257F.ver1.0.g581220	GC1	0.334708			Belongs to the cystatin family. Phytocystatin subfamily
VITVvi_vCabSauv08_v1.1_Primary000041F.ver1.0.g411940	GC1	0.334449			ATP synthase 24 kDa subunit
VITVvi_vCabSauv08_v1.1_Primary000001F.ver1.0.g271860	GC1	0.334005			Cell number regulator
VITVvi_vCabSauv08_v1.1_Primary000050F.ver1.0.g425810	GC1	0.333401			NADH dehydrogenase ubiquinone 1 alpha subcomplex subunit
VITVvi_vCabSauv08_v1.1_Haplotig000042F_021.ver1.0.g147940	GC1	0.332678			Mediator-associated protein
VITVvi_vCabSauv08_v1.1_Primary000011F.ver1.0.g331170	GC1	0.331913			Type I inositol 1,4,5-trisphosphate 5-phosphatase
VITVvi_vCabSauv08_v1.1_Haplotig000080F_010.ver1.0.g184740	GC1	0.330798			60S ribosomal Protein
VITVvi_vCabSauv08_v1.1_Primary000057F.ver1.0.g434400	GC1	0.329472			eno2,los2
VITVvi_vCabSauv08_v1.1_Primary000175F.ver1.0.g551290	GC1	0.329256			-
VITVvi_vCabSauv08_v1.1_Haplotig000030F_012.ver1.0.g130710	GC1	0.329193			-
VITVvi_vCabSauv08_v1.1_Primary000002F.ver1.0.g284590	GC1	0.328326			Late embryogenesis abundant protein
VITVvi_vCabSauv08_v1.1_Primary000035F.ver1.0.g400620	GC1	0.325996			cobra-like protein
VITVvi_vCabSauv08_v1.1_Primary000028F.ver1.0.g384870	GC1	0.325872			Auxin-repressed 12.5 kDa
VITVvi_vCabSauv08_v1.1_Haplotig000001F_068.ver1.0.g020560	GC1	0.325491			Acyl carrier protein
VITVvi_vCabSauv08_v1.1_Primary000035F.ver1.0.g400300	GC1	0.325428			-
VITVvi_vCabSauv08_v1.1_Primary000028F.ver1.0.g385290	GC1	0.325188			-
VITVvi_vCabSauv08_v1.1_Primary000003F.ver1.0.g292430	GC1	0.32459			Seems to be required for maximal rate of protein biosynthesis. Enhances ribosome dissociation into subunits and stabilizes the binding of the initiator Met-tRNA(I) to 40 S ribosomal subunits
VITVvi_vCabSauv08_v1.1_Primary000114F.ver1.0.g503710	GC1	0.324218			Universal stress protein
VITVvi_vCabSauv08_v1.1_Primary000000F.ver1.0.g258580	GC1	0.324113			protein kinase inhibitor activity
VITVvi_vCabSauv08_v1.1_Primary000027F.ver1.0.g382510	GC1	0.323922			Belongs to the mitochondrial carrier (TC 2.A.29) family
VITVvi_vCabSauv08_v1.1_Primary000001F.ver1.0.g267830	GC1	0.322649			F-box Kelch-repeat protein
VITVvi_vCabSauv08_v1.1_Primary000099F.ver1.0.g489310	GC1	0.322119			Calvin cycle protein CP12-3
VITVvi_vCabSauv08_v1.1_Primary000007F.ver1.0.g310480	GC1	0.321819			40s ribosomal protein
VITVvi_vCabSauv08_v1.1_Haplotig000015F_032.ver1.0.g092470	GC1	0.321431			14 kDa proline-rich protein
VITVvi_vCabSauv08_v1.1_Primary000029F.ver1.0.g387290	GC1	0.320713			Binds to the catalytic subunit of the cyclin dependent kinases and is essential for their biological function
VITVvi_vCabSauv08_v1.1_Primary000095F.ver1.0.g484320	GC1	0.3203			Protein phosphatase inhibitor
VITVvi_vCabSauv08_v1.1_Primary000041F.ver1.0.g412050	GC1	0.320161			-
VITVvi_vCabSauv08_v1.1_Primary000114F.ver1.0.g503570	GC1	0.320003			Belongs to the eukaryotic ribosomal protein eL29 family
VITVvi_vCabSauv08_v1.1_Primary000148F.ver1.0.g533240	GC1	0.319882			Belongs to the GST superfamily
VITVvi_vCabSauv08_v1.1_Primary000130F.ver1.0.g520530	GC1	0.31988			Belongs to the eukaryotic ribosomal protein P1 P2 family
VITVvi_vCabSauv08_v1.1_Primary000100F.ver1.0.g489850	GC1	0.318859			Belongs to the thiolase family
VITVvi_vCabSauv08_v1.1_Primary000140F.ver1.0.g527990	GC1	0.318811			60S ribosomal Protein
VITVvi_vCabSauv08_v1.1_Primary000157F.ver1.0.g539300	GC1	0.317494			40S ribosomal protein
VITVvi_vCabSauv08_v1.1_Primary000063F.ver1.0.g444500	GC1	0.315045			Nascent polypeptide-associated complex subunit beta
VITVvi_vCabSauv08_v1.1_Primary000018F.ver1.0.g349270	GC1	0.314939			Protein of unknown function, DUF538
VITVvi_vCabSauv08_v1.1_Primary000157F.ver1.0.g539070	GC1	0.314092			3-oxo-Delta(4,5)-steroid 5-beta-reductase-like
VITVvi_vCabSauv08_v1.1_Primary000060F.ver1.0.g439210	GC1	0.313604			ethylene-responsive transcription factor
VITVvi_vCabSauv08_v1.1_Primary000007F.ver1.0.g311640	GC1	0.313374			Belongs to the iron ascorbate-dependent oxidoreductase family
VITVvi_vCabSauv08_v1.1_Primary000022F.ver1.0.g362910	GC1	0.313153			eukaryotic translation initiation factor
VITVvi_vCabSauv08_v1.1_Haplotig000000F_052.ver1.0.g007150	GC1	0.313016			Reversible hydration of carbon dioxide
VITVvi_vCabSauv08_v1.1_Primary000007F.ver1.0.g307140	GC1	0.3128			ATP hydrolysis coupled proton transport
VITVvi_vCabSauv08_v1.1_Haplotig000001F_068.ver1.0.g020040	GC1	0.311721			eno2,los2
VITVvi_vCabSauv08_v1.1_Primary000000F.ver1.0.g258150	GC1	0.310614			transcription by RNA polymerase III
VITVvi_vCabSauv08_v1.1_Primary000153F.ver1.0.g535930	GC1	0.31016			Ubiquitin-like protein involved in cytoplasm to vacuole transport (Cvt) and autophagic vesicle formation
VITVvi_vCabSauv08_v1.1_Primary000029F.ver1.0.g386810	GC1	0.309007			-
VITVvi_vCabSauv08_v1.1_Primary000018F.ver1.0.g348680	GC1	0.306922			hydrophobic protein
VITVvi_vCabSauv08_v1.1_Primary000005F.ver1.0.g302160	GC1	0.305732			Clathrin is the major protein of the polyhedral coat of coated pits and vesicles
VITVvi_vCabSauv08_v1.1_Primary000014F.ver1.0.g337290	GC1	0.30439			The light-harvesting complex (LHC) functions as a light receptor, it captures and delivers excitation energy to photosystems with which it is closely associated
VITVvi_vCabSauv08_v1.1_Primary000054F.ver1.0.g431580	GC1	0.303808			Protein of unknown function (DUF3537)
VITVvi_vCabSauv08_v1.1_Primary000010F.ver1.0.g327950	GC1	0.303329			deSI-like protein
VITVvi_vCabSauv08_v1.1_Haplotig000001F_068.ver1.0.g019820	GC1	0.302194			60S ribosomal Protein
VITVvi_vCabSauv08_v1.1_Primary000021F.ver1.0.g358580	GC1	0.301653			Belongs to the universal ribosomal protein uS17 family
VITVvi_vCabSauv08_v1.1_Primary000085F.ver1.0.g470440	GC1	0.301559			Gamma carbonic anhydrase-like
VITVvi_vCabSauv08_v1.1_Primary000111F.ver1.0.g500260	GC1	0.300891			40s ribosomal protein
VITVvi_vCabSauv08_v1.1_Primary000001F.ver1.0.g274600	GC1	0.300875			LURP-one-related
VITVvi_vCabSauv08_v1.1_Primary000018F.ver1.0.g350350	GC1	0.300746			Belongs to the eukaryotic ribosomal protein eS21 family
VITVvi_vCabSauv08_v1.1_Primary000008F.ver1.0.g317190	GC1	0.300556			Component of LSM protein complexes, which are involved in RNA processing
VITVvi_vCabSauv08_v1.1_Primary000002F.ver1.0.g279830	GC1	0.300273			-
VITVvi_vCabSauv08_v1.1_Haplotig000004F_018.ver1.0.g043140	GC1	0.300221			-
VITVvi_vCabSauv08_v1.1_Haplotig000004F_076.ver1.0.g050270	GC1	0.300219			Belongs to the thioredoxin family
VITVvi_vCabSauv08_v1.1_Primary000020F.ver1.0.g356430	GC1	0.299823			-
VITVvi_vCabSauv08_v1.1_Primary000067F.ver1.0.g449340	GC1	0.299654			Syntaxin 6, N-terminal
VITVvi_vCabSauv08_v1.1_Primary000054F.ver1.0.g431700	GC1	0.298025			Mediates the uptake of pyruvate into mitochondria
VITVvi_vCabSauv08_v1.1_Primary000000F.ver1.0.g263820	GC1	0.297583			glutamine synthetase
VITVvi_vCabSauv08_v1.1_Primary000002F.ver1.0.g277310	GC1	0.296792			-
VITVvi_vCabSauv08_v1.1_Haplotig000113F_005.ver1.0.g210930	GC1	0.296791			XS domain
VITVvi_vCabSauv08_v1.1_Primary000140F.ver1.0.g527590	GC1	0.296602			Belongs to the universal ribosomal protein uL14 family
VITVvi_vCabSauv08_v1.1_Primary000028F.ver1.0.g384980	GC1	0.296478			-
VITVvi_vCabSauv08_v1.1_Primary000005F.ver1.0.g299500	GC1	0.296			Belongs to the actin-binding proteins ADF family
VITVvi_vCabSauv08_v1.1_Primary000000F.ver1.0.g260460	GC1	0.295843			Belongs to the ubiquitin-conjugating enzyme family
VITVvi_vCabSauv08_v1.1_Primary000001F.ver1.0.g266510	GC1	0.295503			Protein of unknown function (DUF1138)
VITVvi_vCabSauv08_v1.1_Primary000000F.ver1.0.g263930	GC1	0.295182			structural constituent of ribosome
VITVvi_vCabSauv08_v1.1_Primary000193F.ver1.0.g559330	GC1	0.295113			calcium ion binding
VITVvi_vCabSauv08_v1.1_Primary000009F.ver1.0.g320970	GC1	0.294557			Belongs to the small GTPase superfamily. Rho family
VITVvi_vCabSauv08_v1.1_Primary000028F.ver1.0.g385700	GC1	0.294549			Malate dehydrogenase
VITVvi_vCabSauv08_v1.1_Haplotig000283F_005.ver1.0.g246770	GC1	0.29445			-
VITVvi_vCabSauv08_v1.1_Primary000606F.ver1.0.g618750	GC1	0.294039			Belongs to the plant LTP family
VITVvi_vCabSauv08_v1.1_Haplotig000006F_033.ver1.0.g061390	GC1	0.293406			Belongs to the universal ribosomal protein uS19 family
VITVvi_vCabSauv08_v1.1_Primary000065F.ver1.0.g446290	GC1	0.292916			Protein of unknown function (DUF1677)
VITVvi_vCabSauv08_v1.1_Primary000216F.ver1.0.g569970	GC1	0.291746			U6 snRNA-associated Sm-like protein
VITVvi_vCabSauv08_v1.1_Haplotig000004F_076.ver1.0.g048360	GC1	0.291527			Belongs to the eukaryotic ribosomal protein eL38 family
VITVvi_vCabSauv08_v1.1_Primary000292F.ver1.0.g588940	GC1	0.291371			glycolipid transfer
VITVvi_vCabSauv08_v1.1_Primary000060F.ver1.0.g438440	GC1	0.291224			Indole-3-acetic acid-amido synthetase
VITVvi_vCabSauv08_v1.1_Primary000033F.ver1.0.g397940	GC1	0.291161			calcium-binding protein
VITVvi_vCabSauv08_v1.1_Primary000007F.ver1.0.g307860	GC1	0.291126			-
VITVvi_vCabSauv08_v1.1_Primary000027F.ver1.0.g382110	GC1	0.291079			Protein of unknown function, DUF538
VITVvi_vCabSauv08_v1.1_Primary000002F.ver1.0.g278540	GC1	0.29068			Oxidoreductase family, C-terminal alpha/beta domain
VITVvi_vCabSauv08_v1.1_Primary000001F.ver1.0.g274850	GC1	0.290586			Macrophage migration inhibitory factor (MIF)
VITVvi_vCabSauv08_v1.1_Primary000029F.ver1.0.g388730	GC1	0.290048			-
VITVvi_vCabSauv08_v1.1_Haplotig000121F_006.ver1.0.g216590	GC1	0.289707			KH domain-containing protein
VITVvi_vCabSauv08_v1.1_Primary000017F.ver1.0.g347390	GC1	0.28943			ubiquitin-40S ribosomal protein
VITVvi_vCabSauv08_v1.1_Primary000001F.ver1.0.g273580	GC1	0.28889			Somatic embryogenesis receptor kinase
VITVvi_vCabSauv08_v1.1_Primary000016F.ver1.0.g345940	GC1	0.288142			Belongs to the phosphoglycerate kinase family
VITVvi_vCabSauv08_v1.1_Primary000123F.ver1.0.g512470	GC1	0.286649			phosphatase 2C
VITVvi_vCabSauv08_v1.1_Primary000001F.ver1.0.g273190	GC1	0.284795			R3H domain-containing protein
VITVvi_vCabSauv08_v1.1_Primary000000F.ver1.0.g259950	GC1	0.2846			Catalyzes xyloglucan endohydrolysis (XEH) and or endotransglycosylation (XET). Cleaves and religates xyloglucan polymers, an essential constituent of the primary cell wall, and thereby participates in cell wall construction of growing tissues
VITVvi_vCabSauv08_v1.1_Primary000099F.ver1.0.g489020	GC1	0.284408			RING-H2 finger protein
VITVvi_vCabSauv08_v1.1_Primary000000F.ver1.0.g256080	GC1	0.284145			Belongs to the ubiquitin-conjugating enzyme family
VITVvi_vCabSauv08_v1.1_Primary000003F.ver1.0.g291230	GC1	0.283636			BEST Arabidopsis thaliana protein match is
VITVvi_vCabSauv08_v1.1_Primary000035F.ver1.0.g400230	GC1	0.283394			SPIRAL1-like
VITVvi_vCabSauv08_v1.1_Primary000067F.ver1.0.g449740	GC1	0.28281			ABC transporter I family member
VITVvi_vCabSauv08_v1.1_Primary000088F.ver1.0.g474070	GC1	0.282006			-
VITVvi_vCabSauv08_v1.1_Primary000026F.ver1.0.g377120	GC1	0.281825			26S proteasome complex subunit
VITVvi_vCabSauv08_v1.1_Primary000238F.ver1.0.g576130	GC1	0.281744			60S ribosomal Protein
VITVvi_vCabSauv08_v1.1_Primary000001F.ver1.0.g274470	GC1	0.281652			Saposin (B) Domains
VITVvi_vCabSauv08_v1.1_Haplotig000023F_025.ver1.0.g113640	GC1	0.281652			Photosystem I reaction center subunit V
VITVvi_vCabSauv08_v1.1_Primary000334F.ver1.0.g597030	GC1	0.280847			At4g28440-like
VITVvi_vCabSauv08_v1.1_Primary000043F.ver1.0.g415780	GC1	0.280295			Belongs to the Casparian strip membrane proteins (CASP) family
VITVvi_vCabSauv08_v1.1_Primary000197F.ver1.0.g561350	GC1	0.280263			Zinc finger protein CONSTANS-like
VITVvi_vCabSauv08_v1.1_Primary000008F.ver1.0.g313890	GC1	0.280256			Belongs to the ATG8 family
VITVvi_vCabSauv08_v1.1_Primary000131F.ver1.0.g521590	GC1	0.280233			Peptidyl-prolyl cis-trans isomerase
VITVvi_vCabSauv08_v1.1_Primary000010F.ver1.0.g323650	GC1	0.280022			40S ribosomal protein
VITVvi_vCabSauv08_v1.1_Primary000048F.ver1.0.g422570	GC1	0.279975			Belongs to the universal ribosomal protein uL14 family
VITVvi_vCabSauv08_v1.1_Primary000098F.ver1.0.g486520	GC1	0.27935			Accessory subunit of the mitochondrial membrane respiratory chain NADH dehydrogenase (Complex I), that is believed not to be involved in catalysis. Complex I functions in the transfer of electrons from NADH to the respiratory chain. The immediate electron acceptor for the enzyme is believed to be ubiquinone
VITVvi_vCabSauv08_v1.1_Primary000010F.ver1.0.g326250	GC1	0.279152			malic enzyme
VITVvi_vCabSauv08_v1.1_Primary000028F.ver1.0.g384120	GC1	0.278379			COP1-interacting protein 7
VITVvi_vCabSauv08_v1.1_Primary000008F.ver1.0.g315320	GC1	0.278072			Subtilase family
VITVvi_vCabSauv08_v1.1_Primary000034F.ver1.0.g398780	GC1	0.277972			This is a component of the ubiquinol-cytochrome c reductase complex (complex III or cytochrome b-c1 complex), which is part of the mitochondrial respiratory chain. This protein may mediate formation of the complex between cytochromes c and c1
VITVvi_vCabSauv08_v1.1_Primary000148F.ver1.0.g533520	GC1	0.277812			Endosomal targeting BRO1-like domain-containing protein
VITVvi_vCabSauv08_v1.1_Primary000028F.ver1.0.g383530	GC1	0.277739			Belongs to the major facilitator superfamily. Sugar transporter (TC 2.A.1.1) family
VITVvi_vCabSauv08_v1.1_Primary000001F.ver1.0.g272680	GC1	0.276784			-
VITVvi_vCabSauv08_v1.1_Haplotig000052F_015.ver1.0.g161280	GC1	0.276185			ATP synthase subunit epsilon
VITVvi_vCabSauv08_v1.1_Primary000035F.ver1.0.g401260	GC1	0.276159			S-adenosylmethionine decarboxylase
VITVvi_vCabSauv08_v1.1_Primary000084F.ver1.0.g468810	GC1	0.274989			PPIases accelerate the folding of proteins. It catalyzes the cis-trans isomerization of proline imidic peptide bonds in oligopeptides
VITVvi_vCabSauv08_v1.1_Primary000001F.ver1.0.g267580	GC1	0.274935			-
VITVvi_vCabSauv08_v1.1_Primary000035F.ver1.0.g402030	GC1	0.274767			3-ketoacyl-coa synthase
VITVvi_vCabSauv08_v1.1_Primary000002F.ver1.0.g277970	GC1	0.274503			-
VITVvi_vCabSauv08_v1.1_Primary000005F.ver1.0.g299570	GC1	0.274501			Zinc finger protein
VITVvi_vCabSauv08_v1.1_Haplotig000001F_068.ver1.0.g020950	GC1	0.27444			small nuclear ribonucleoprotein G
VITVvi_vCabSauv08_v1.1_Primary000014F.ver1.0.g339170	GC1	0.273788			-
VITVvi_vCabSauv08_v1.1_Haplotig000001F_068.ver1.0.g020740	GC1	0.272926			Belongs to the universal ribosomal protein uL1 family
VITVvi_vCabSauv08_v1.1_Primary000000F.ver1.0.g261930	GC1	0.272623			PB1 domain containing protein, expressed
VITVvi_vCabSauv08_v1.1_Primary000017F.ver1.0.g347480	GC1	0.271473			sucrose-phosphatase
VITVvi_vCabSauv08_v1.1_Primary000072F.ver1.0.g453650	GC1	0.270936			Belongs to the isocitrate and isopropylmalate dehydrogenases family
VITVvi_vCabSauv08_v1.1_Haplotig000121F_006.ver1.0.g216630	GC1	0.270709			Belongs to the NPH3 family
VITVvi_vCabSauv08_v1.1_Haplotig000032F_005.ver1.0.g132930	GC1	0.270656			Endoglucanase
VITVvi_vCabSauv08_v1.1_Primary000018F.ver1.0.g349360	GC1	0.270573	AT3G06590	RITF1	Transcription factor
VITVvi_vCabSauv08_v1.1_Primary000048F.ver1.0.g423160	GC1	0.270254			Belongs to the GST superfamily
VITVvi_vCabSauv08_v1.1_Primary000009F.ver1.0.g322610	GC1	0.269878			This protein plays a role in synthesis of starch. It catalyzes the synthesis of the activated glycosyl donor, ADP- glucose from Glc-1-P and ATP
VITVvi_vCabSauv08_v1.1_Primary000044F.ver1.0.g416360	GC1	0.269691			Rho GDP-dissociation inhibitor
VITVvi_vCabSauv08_v1.1_Primary000000F.ver1.0.g260170	GC1	0.269325			vacuolar iron transporter
VITVvi_vCabSauv08_v1.1_Haplotig000089F_008.ver1.0.g194160	GC1	0.268841			Carboxylesterase
VITVvi_vCabSauv08_v1.1_Primary000025F.ver1.0.g373110	GC1	0.268064			eukaryotic translation initiation factor
VITVvi_vCabSauv08_v1.1_Primary000107F.ver1.0.g496890	GC1	0.267779			glutaredoxin-C9-like
VITVvi_vCabSauv08_v1.1_Primary000114F.ver1.0.g503000	GC1	0.267597			Belongs to the eukaryotic ribosomal protein eL19 family
VITVvi_vCabSauv08_v1.1_Haplotig000080F_010.ver1.0.g184470	GC1	0.266757			ATP synthase subunit O
VITVvi_vCabSauv08_v1.1_Haplotig000113F_005.ver1.0.g212000	GC1	0.266717			Belongs to the BI1 family
VITVvi_vCabSauv08_v1.1_Primary000126F.ver1.0.g517130	GC1	0.266521			NADH dehydrogenase ubiquinone iron-sulfur protein 4
VITVvi_vCabSauv08_v1.1_Primary000010F.ver1.0.g323750	GC1	0.266349			RING-box protein
VITVvi_vCabSauv08_v1.1_Primary000057F.ver1.0.g434760	GC1	0.266188			Embryo-specific protein 3, (ATS3)
VITVvi_vCabSauv08_v1.1_Primary000005F.ver1.0.g300120	GC1	0.266084			Core component of nucleosome. Nucleosomes wrap and compact DNA into chromatin, limiting DNA accessibility to the cellular machineries which require DNA as a template. Histones thereby play a central role in transcription regulation, DNA repair, DNA replication and chromosomal stability. DNA accessibility is regulated via a complex set of post-translational modifications of histones, also called h…
VITVvi_vCabSauv08_v1.1_Primary000009F.ver1.0.g322680	GC1	0.265533			The proteasome is a multicatalytic proteinase complex which is characterized by its ability to cleave peptides with Arg, Phe, Tyr, Leu, and Glu adjacent to the leaving group at neutral or slightly basic pH
VITVvi_vCabSauv08_v1.1_Primary000002F.ver1.0.g282150	GC1	0.265531			Belongs to the small Tim family
VITVvi_vCabSauv08_v1.1_Primary000123F.ver1.0.g513050	GC1	0.265286			ATP synthase g subunit family protein
VITVvi_vCabSauv08_v1.1_Primary000017F.ver1.0.g347180	GC1	0.264433			-
VITVvi_vCabSauv08_v1.1_Primary000005F.ver1.0.g302090	GC1	0.26417			High mobility group B protein
VITVvi_vCabSauv08_v1.1_Primary000137F.ver1.0.g525880	GC1	0.263745			Catalyzes the formation of S-adenosylmethionine from methionine and ATP
VITVvi_vCabSauv08_v1.1_Primary000005F.ver1.0.g301150	GC1	0.263661			Protein EARLY RESPONSIVE TO DEHYDRATION 15-like
VITVvi_vCabSauv08_v1.1_Primary000028F.ver1.0.g384180	GC1	0.262816			Protein of unknown function (DUF1218)
VITVvi_vCabSauv08_v1.1_Primary000001F.ver1.0.g269490	GC1	0.262799			-
VITVvi_vCabSauv08_v1.1_Primary000048F.ver1.0.g421840	GC1	0.262614			Malate dehydrogenase
VITVvi_vCabSauv08_v1.1_Primary000265F.ver1.0.g583230	GC1	0.262235			E3 ubiquitin-protein ligase PUB23-like
VITVvi_vCabSauv08_v1.1_Primary000114F.ver1.0.g504390	GC1	0.261692			Probable protein Pop3
VITVvi_vCabSauv08_v1.1_Primary000026F.ver1.0.g377020	GC1	0.261682			RING-H2 finger protein
VITVvi_vCabSauv08_v1.1_Primary000005F.ver1.0.g297590	GC1	0.260858			Pollen-specific protein
VITVvi_vCabSauv08_v1.1_Primary000024F.ver1.0.g370770	GC1	0.260746			Ras-related protein
VITVvi_vCabSauv08_v1.1_Primary000130F.ver1.0.g519690	GC1	0.26072			pectinesterase
VITVvi_vCabSauv08_v1.1_Primary000003F.ver1.0.g290840	GC1	0.26044			EXORDIUM-like
VITVvi_vCabSauv08_v1.1_Primary000017F.ver1.0.g347330	GC1	0.260279			-
VITVvi_vCabSauv08_v1.1_Primary000001F.ver1.0.g268710	GC1	0.260164			Outer envelope pore protein 16-3, chloroplastic
VITVvi_vCabSauv08_v1.1_Primary000137F.ver1.0.g525060	GC1	0.260163			Heat shock factor-binding protein 1-like
VITVvi_vCabSauv08_v1.1_Primary000022F.ver1.0.g362180	GC1	0.260023			ATP synthase subunit gamma
VITVvi_vCabSauv08_v1.1_Primary000216F.ver1.0.g569510	GC1	0.259959			late embryogenesis abundant protein
VITVvi_vCabSauv08_v1.1_Primary000028F.ver1.0.g383320	GC1	0.259463			Nitric oxide synthase-interacting
VITVvi_vCabSauv08_v1.1_Primary000085F.ver1.0.g470230	GC1	0.258623			60s ribosomal protein
VITVvi_vCabSauv08_v1.1_Primary000008F.ver1.0.g317210	GC1	0.258027			cyclin-P3-1-like
VITVvi_vCabSauv08_v1.1_Primary000008F.ver1.0.g318970	GC1	0.258025			Belongs to the glycosyltransferase 8 family
VITVvi_vCabSauv08_v1.1_Primary000005F.ver1.0.g299980	GC1	0.257268			3-ketoacyl-coa synthase
VITVvi_vCabSauv08_v1.1_Primary000021F.ver1.0.g359570	GC1	0.257153			Zinc finger protein CONSTANS-like
VITVvi_vCabSauv08_v1.1_Haplotig000018F_013.ver1.0.g096970	GC1	0.257137			Sodium hydrogen exchanger
VITVvi_vCabSauv08_v1.1_Haplotig000004F_076.ver1.0.g050400	GC1	0.257067			Belongs to the aldehyde dehydrogenase family
VITVvi_vCabSauv08_v1.1_Primary000035F.ver1.0.g402170	GC1	0.256732			Belongs to the eukaryotic ribosomal protein eS7 family
VITVvi_vCabSauv08_v1.1_Haplotig000019F_019.ver1.0.g100930	GC1	0.256554			Belongs to the universal ribosomal protein uL13 family
VITVvi_vCabSauv08_v1.1_Haplotig000080F_010.ver1.0.g184980	GC1	0.256489			-
VITVvi_vCabSauv08_v1.1_Primary000022F.ver1.0.g363940	GC1	0.256263			Hypersensitive-induced response protein
VITVvi_vCabSauv08_v1.1_Primary000054F.ver1.0.g430040	GC1	0.256231			Cysteine-rich PDZ-binding
VITVvi_vCabSauv08_v1.1_Primary000061F.ver1.0.g440940	GC1	0.256031			zinc transporter
VITVvi_vCabSauv08_v1.1_Primary000206F.ver1.0.g566250	GC1	0.255601			Domain in histone families 1 and 5
VITVvi_vCabSauv08_v1.1_Primary000114F.ver1.0.g502560	GC1	0.254413			NADH dehydrogenase (Ubiquinone) iron-sulfur protein
VITVvi_vCabSauv08_v1.1_Primary000000F.ver1.0.g254940	GC1	0.254334			Belongs to the DHHC palmitoyltransferase family
VITVvi_vCabSauv08_v1.1_Primary000060F.ver1.0.g439250	GC1	0.25396			-
VITVvi_vCabSauv08_v1.1_Primary000009F.ver1.0.g321360	GC1	0.253939			Gibberellin-regulated protein
VITVvi_vCabSauv08_v1.1_Haplotig000004F_076.ver1.0.g047970	GC1	0.253173			Catalyzes the aldol cleavage of 4-hydroxy-4-methyl-2- oxoglutarate (HMG) into 2 molecules of pyruvate. Also contains a secondary oxaloacetate (OAA) decarboxylase activity due to the common pyruvate enolate transition state formed following C-C bond cleavage in the retro-aldol and decarboxylation reactions
VITVvi_vCabSauv08_v1.1_Haplotig000019F_015.ver1.0.g100520	GC1	0.252771			Glycine-rich RNA-binding protein
VITVvi_vCabSauv08_v1.1_Haplotig000105F_014.ver1.0.g207620	GC1	0.252701			SelT-like protein
VITVvi_vCabSauv08_v1.1_Primary000000F.ver1.0.g262590	GC1	0.252616			Homocysteine s-methyltransferase
VITVvi_vCabSauv08_v1.1_Primary000021F.ver1.0.g360260	GC1	0.252111			sarcosine oxidase
VITVvi_vCabSauv08_v1.1_Haplotig000081F_014.ver1.0.g186050	GC1	0.250798			Chitinase-like protein
VITVvi_vCabSauv08_v1.1_Primary000156F.ver1.0.g538510	GC1	0.250655			Belongs to the alternative oxidase family
VITVvi_vCabSauv08_v1.1_Haplotig000004F_018.ver1.0.g042970	GC1	0.250638			Chaperone protein dnaJ 11
VITVvi_vCabSauv08_v1.1_Primary000140F.ver1.0.g527770	GC1	0.25053			Catalyzes the reaction of cyanate with bicarbonate to produce ammonia and carbon dioxide
VITVvi_vCabSauv08_v1.1_Primary000000F.ver1.0.g258370	GC1	0.250311			Alpha-glucan water dikinase
VITVvi_vCabSauv08_v1.1_Primary000099F.ver1.0.g488790	GC1	0.250041			NADH:flavin oxidoreductase / NADH oxidase family
VITVvi_vCabSauv08_v1.1_Primary000000F.ver1.0.g260530	GC1	0.249545			TIFY 6B-like
VITVvi_vCabSauv08_v1.1_Primary000029F.ver1.0.g388840	GC1	0.24884			Ribosomal protein S11
VITVvi_vCabSauv08_v1.1_Primary000084F.ver1.0.g468610	GC1	0.248735			PMR5-like
VITVvi_vCabSauv08_v1.1_Primary000005F.ver1.0.g299110	GC1	0.248146			Very-long-chain enoyl-CoA
VITVvi_vCabSauv08_v1.1_Primary000011F.ver1.0.g329830	GC1	0.246309			At1g04910-like
VITVvi_vCabSauv08_v1.1_Primary000011F.ver1.0.g331820	GC1	0.246272			-
VITVvi_vCabSauv08_v1.1_Primary000037F.ver1.0.g404420	GC1	0.245574			F-box protein
VITVvi_vCabSauv08_v1.1_Primary000276F.ver1.0.g585640	GC1	0.245079			Peptide methionine sulfoxide reductase
VITVvi_vCabSauv08_v1.1_Primary000007F.ver1.0.g310810	GC1	0.245004			Ras-related protein
VITVvi_vCabSauv08_v1.1_Haplotig000006F_034.ver1.0.g062750	GC1	0.244791			beta-amylase
VITVvi_vCabSauv08_v1.1_Primary000005F.ver1.0.g296450	GC1	0.244661			Belongs to the universal ribosomal protein uL11 family
VITVvi_vCabSauv08_v1.1_Primary000108F.ver1.0.g498750	GC1	0.24454			zinc-finger of the FCS-type, C2-C2
VITVvi_vCabSauv08_v1.1_Haplotig000030F_012.ver1.0.g130350	GC1	0.243829			phosphatase 2C
VITVvi_vCabSauv08_v1.1_Primary000007F.ver1.0.g307080	GC1	0.243807			Belongs to the complex I LYR family
VITVvi_vCabSauv08_v1.1_Haplotig000023F_025.ver1.0.g113130	GC1	0.243539			Chaperone protein DNAj
VITVvi_vCabSauv08_v1.1_Haplotig000006F_034.ver1.0.g062800	GC1	0.243358			Small acidic protein
VITVvi_vCabSauv08_v1.1_Primary000003F.ver1.0.g292750	GC1	0.242492			ATP hydrolysis coupled proton transport
VITVvi_vCabSauv08_v1.1_Primary000014F.ver1.0.g336630	GC1	0.242296			RPM1-interacting protein
VITVvi_vCabSauv08_v1.1_Primary000022F.ver1.0.g364480	GC1	0.242041			SPIRAL1-like
VITVvi_vCabSauv08_v1.1_Primary000007F.ver1.0.g310400	GC1	0.241682			isoflavone
VITVvi_vCabSauv08_v1.1_Haplotig000066F_003.ver1.0.g177200	GC1	0.241346			At3g49720-like
VITVvi_vCabSauv08_v1.1_Primary000065F.ver1.0.g445750	GC1	0.240628			-
VITVvi_vCabSauv08_v1.1_Primary000014F.ver1.0.g339260	GC1	0.240609			phosphatase 2C
VITVvi_vCabSauv08_v1.1_Primary000038F.ver1.0.g408020	GC1	0.240218			-
VITVvi_vCabSauv08_v1.1_Primary000197F.ver1.0.g560890	GC1	0.240216			Belongs to the Casparian strip membrane proteins (CASP) family
VITVvi_vCabSauv08_v1.1_Haplotig000080F_001.ver1.0.g183770	GC1	0.240011			-
VITVvi_vCabSauv08_v1.1_Primary000007F.ver1.0.g308080	GC1	0.239877			glycine-rich protein
VITVvi_vCabSauv08_v1.1_Primary000020F.ver1.0.g355700	GC1	0.239629			calcium-binding protein
VITVvi_vCabSauv08_v1.1_Primary000061F.ver1.0.g441330	GC1	0.239551			Belongs to the small Tim family
VITVvi_vCabSauv08_v1.1_Primary000053F.ver1.0.g429270	GC1	0.239077			Belongs to the eukaryotic ribosomal protein P1 P2 family
VITVvi_vCabSauv08_v1.1_Primary000041F.ver1.0.g411050	GC1	0.238704			ABC transporter G family member
VITVvi_vCabSauv08_v1.1_Primary000123F.ver1.0.g513180	GC1	0.238265			-
VITVvi_vCabSauv08_v1.1_Primary000005F.ver1.0.g299190	GC1	0.238214			PDDEXK-like family of unknown function
VITVvi_vCabSauv08_v1.1_Primary000067F.ver1.0.g450350	GC1	0.237984			poly(rC)-binding protein
VITVvi_vCabSauv08_v1.1_Haplotig000004F_076.ver1.0.g048170	GC1	0.237762			Thioredoxin
VITVvi_vCabSauv08_v1.1_Haplotig000006F_033.ver1.0.g061650	GC1	0.237659			3-ketoacyl-coa synthase
VITVvi_vCabSauv08_v1.1_Haplotig000080F_010.ver1.0.g185020	GC1	0.23648			-
VITVvi_vCabSauv08_v1.1_Primary000104F.ver1.0.g494720	GC1	0.235794			Belongs to the glycosyltransferase 2 family. Plant cellulose synthase subfamily
VITVvi_vCabSauv08_v1.1_Primary000084F.ver1.0.g468970	GC1	0.235333			belongs to the protein kinase superfamily
VITVvi_vCabSauv08_v1.1_Haplotig000032F_005.ver1.0.g133060	GC1	0.234979			NAC domain-containing protein
VITVvi_vCabSauv08_v1.1_Primary000054F.ver1.0.g430200	GC1	0.234696			Adenosine deaminase-like protein
VITVvi_vCabSauv08_v1.1_Primary000018F.ver1.0.g349520	GC1	0.234291			Cytochrome c oxidase subunit
VITVvi_vCabSauv08_v1.1_Primary000022F.ver1.0.g362150	GC1	0.234006			Glycine-rich RNA-binding protein
VITVvi_vCabSauv08_v1.1_Haplotig000089F_008.ver1.0.g193670	GC1	0.233203			Peroxisomal membrane protein
VITVvi_vCabSauv08_v1.1_Primary000007F.ver1.0.g311580	GC1	0.232857			-
VITVvi_vCabSauv08_v1.1_Primary000148F.ver1.0.g533480	GC1	0.232854			Belongs to the BolA IbaG family
VITVvi_vCabSauv08_v1.1_Primary000103F.ver1.0.g493440	GC1	0.232743			-
VITVvi_vCabSauv08_v1.1_Primary000079F.ver1.0.g460490	GC1	0.231461			The light-harvesting complex (LHC) functions as a light receptor, it captures and delivers excitation energy to photosystems with which it is closely associated
VITVvi_vCabSauv08_v1.1_Primary000002F.ver1.0.g283620	GC1	0.231331			Nucleoside diphosphate kinase
VITVvi_vCabSauv08_v1.1_Primary000011F.ver1.0.g330500	GC1	0.230543			Removal of H(2)O(2), oxidation of toxic reductants, biosynthesis and degradation of lignin, suberization, auxin catabolism, response to environmental stresses such as wounding, pathogen attack and oxidative stress
VITVvi_vCabSauv08_v1.1_Primary000048F.ver1.0.g423220	GC1	0.230479			NADH dehydrogenase ubiquinone 1 alpha subcomplex subunit
VITVvi_vCabSauv08_v1.1_Primary000085F.ver1.0.g470050	GC1	0.23013			Belongs to the small Tim family
VITVvi_vCabSauv08_v1.1_Primary000008F.ver1.0.g316440	GC1	0.229987			Zinc finger protein
VITVvi_vCabSauv08_v1.1_Haplotig000004F_076.ver1.0.g049390	GC1	0.229375			Belongs to the universal ribosomal protein uL6 family
VITVvi_vCabSauv08_v1.1_Primary000001F.ver1.0.g273440	GC1	0.229273			4-alpha-glucanotransferase
VITVvi_vCabSauv08_v1.1_Primary000026F.ver1.0.g375280	GC1	0.22922			Myb-related protein
VITVvi_vCabSauv08_v1.1_Primary000280F.ver1.0.g586460	GC1	0.229116			Ferredoxins are iron-sulfur proteins that transfer electrons in a wide variety of metabolic reactions
VITVvi_vCabSauv08_v1.1_Primary000088F.ver1.0.g474380	GC1	0.228903			Belongs to the eukaryotic ribosomal protein eL38 family
VITVvi_vCabSauv08_v1.1_Primary000189F.ver1.0.g557880	GC1	0.228739			Belongs to the eukaryotic ribosomal protein eL15 family
VITVvi_vCabSauv08_v1.1_Haplotig000080F_010.ver1.0.g184710	GC1	0.228306			Zinc finger A20 and AN1 domain-containing stress-associated protein
VITVvi_vCabSauv08_v1.1_Haplotig000105F_014.ver1.0.g207700	GC1	0.228296			Phd finger protein
VITVvi_vCabSauv08_v1.1_Primary000027F.ver1.0.g382770	GC1	0.228194			YTH domain-containing family protein
VITVvi_vCabSauv08_v1.1_Primary000137F.ver1.0.g525600	GC1	0.228025			thioesterase
VITVvi_vCabSauv08_v1.1_Primary000041F.ver1.0.g412370	GC1	0.228001			-
VITVvi_vCabSauv08_v1.1_Primary000123F.ver1.0.g512970	GC1	0.227495	AT2G26040	PYL2	Abscisic acid receptor
VITVvi_vCabSauv08_v1.1_Primary000009F.ver1.0.g320860	GC1	0.227085			Belongs to the 'GDSL' lipolytic enzyme family
VITVvi_vCabSauv08_v1.1_Primary000123F.ver1.0.g513300	GC1	0.226822			zinc finger CCCH domain-containing protein
VITVvi_vCabSauv08_v1.1_Primary000002F.ver1.0.g278560	GC1	0.225644			isoform X1
VITVvi_vCabSauv08_v1.1_Primary000114F.ver1.0.g504210	GC1	0.225572			-
VITVvi_vCabSauv08_v1.1_Haplotig000004F_076.ver1.0.g049310	GC1	0.225525			MIP18 family protein At1g68310-like
VITVvi_vCabSauv08_v1.1_Primary000018F.ver1.0.g349080	GC1	0.225252			Trafficking protein particle complex subunit
VITVvi_vCabSauv08_v1.1_Haplotig000080F_010.ver1.0.g184950	GC1	0.2252			Thioredoxin-like protein Clot
VITVvi_vCabSauv08_v1.1_Primary000334F.ver1.0.g597040	GC1	0.224891			Belongs to the adaptor complexes small subunit family
VITVvi_vCabSauv08_v1.1_Primary000011F.ver1.0.g329840	GC1	0.22487			Catalyzes the third of the four reactions of the long- chain fatty acids elongation cycle. This endoplasmic reticulum- bound enzymatic process, allows the addition of two carbons to the chain of long- and very long-chain fatty acids VLCFAs per cycle. This enzyme catalyzes the dehydration of the 3-hydroxyacyl-CoA intermediate into trans-2,3-enoyl-CoA, within each cycle of fatty acid elongation. Th…
VITVvi_vCabSauv08_v1.1_Primary000061F.ver1.0.g440460	GC1	0.224662			-
VITVvi_vCabSauv08_v1.1_Primary000029F.ver1.0.g389250	GC1	0.224343			CCR4-associated factor 1 homolog
VITVvi_vCabSauv08_v1.1_Primary000057F.ver1.0.g435410	GC1	0.224204			calcium-dependent protein kinase
VITVvi_vCabSauv08_v1.1_Primary000003F.ver1.0.g290680	GC1	0.224103			39S ribosomal protein
VITVvi_vCabSauv08_v1.1_Primary000195F.ver1.0.g559930	GC1	0.224026			Ferredoxin-thioredoxin reductase, variable
VITVvi_vCabSauv08_v1.1_Primary000009F.ver1.0.g320790	GC1	0.223866			-
VITVvi_vCabSauv08_v1.1_Primary000060F.ver1.0.g438600	GC1	0.22367			Rhodanese-like domain-containing protein 4 chloroplastic
VITVvi_vCabSauv08_v1.1_Primary000107F.ver1.0.g497590	GC1	0.223641			Belongs to the ubiquitin-conjugating enzyme family
VITVvi_vCabSauv08_v1.1_Primary000117F.ver1.0.g507920	GC1	0.223145			Reactive oxygen species modulator
VITVvi_vCabSauv08_v1.1_Primary000029F.ver1.0.g388550	GC1	0.222423			Ferredoxins are iron-sulfur proteins that transfer electrons in a wide variety of metabolic reactions
VITVvi_vCabSauv08_v1.1_Primary000007F.ver1.0.g309780	GC1	0.222318			-
VITVvi_vCabSauv08_v1.1_Primary000026F.ver1.0.g374520	GC1	0.222241			UDP-glucose 6-dehydrogenase
VITVvi_vCabSauv08_v1.1_Primary000011F.ver1.0.g332560	GC1	0.22189			Belongs to the syntaxin family
VITVvi_vCabSauv08_v1.1_Primary000017F.ver1.0.g347320	GC1	0.221856			-
VITVvi_vCabSauv08_v1.1_Primary000010F.ver1.0.g327460	GC1	0.221771			Belongs to the enoyl-CoA hydratase isomerase family
VITVvi_vCabSauv08_v1.1_Primary000005F.ver1.0.g302270	GC1	0.221742			Ribosomal protein P0 is the functional equivalent of E.coli protein L10
VITVvi_vCabSauv08_v1.1_Primary000061F.ver1.0.g440610	GC1	0.221491			RNA-binding component of the eukaryotic translation initiation factor 3 (eIF-3) complex, which is involved in protein synthesis of a specialized repertoire of mRNAs and, together with other initiation factors, stimulates binding of mRNA and methionyl-tRNAi to the 40S ribosome. The eIF-3 complex specifically targets and initiates translation of a subset of mRNAs involved in cell proliferation. Thi…
VITVvi_vCabSauv08_v1.1_Primary000037F.ver1.0.g405130	GC1	0.221405	AT5G46240	KAT1	Potassium channel
VITVvi_vCabSauv08_v1.1_Primary000008F.ver1.0.g317600	GC1	0.221349			Outer envelope membrane
VITVvi_vCabSauv08_v1.1_Haplotig000006F_025.ver1.0.g060690	GC1	0.221021			ethylene-responsive transcription factor
VITVvi_vCabSauv08_v1.1_Primary000061F.ver1.0.g440150	GC1	0.220934			Phosphorylase is an important allosteric enzyme in carbohydrate metabolism. Enzymes from different sources differ in their regulatory mechanisms and in their natural substrates. However, all known phosphorylases share catalytic and structural properties
VITVvi_vCabSauv08_v1.1_Primary000002F.ver1.0.g277330	GC1	0.220865			-
VITVvi_vCabSauv08_v1.1_Primary000029F.ver1.0.g387590	GC1	0.220851			-
VITVvi_vCabSauv08_v1.1_Haplotig000018F_016.ver1.0.g097340	GC1	0.220668			gibberellin receptor
VITVvi_vCabSauv08_v1.1_Primary000278F.ver1.0.g585900	GC1	0.220395			Belongs to the GroES chaperonin family
VITVvi_vCabSauv08_v1.1_Primary000009F.ver1.0.g322600	GC1	0.220009			Belongs to the bacterial ribosomal protein bL31 family
VITVvi_vCabSauv08_v1.1_Haplotig000027F_013.ver1.0.g121180	GC1	0.219968			Male sterility protein
VITVvi_vCabSauv08_v1.1_Primary000065F.ver1.0.g445210	GC1	0.219637			copper transporter
VITVvi_vCabSauv08_v1.1_Primary000001F.ver1.0.g269740	GC1	0.219217			Aldo-keto reductase family 4 member
VITVvi_vCabSauv08_v1.1_Primary000000F.ver1.0.g265280	GC1	0.218592			40s ribosomal protein
VITVvi_vCabSauv08_v1.1_Primary000206F.ver1.0.g566080	GC1	0.218065			Guanine nucleotide-binding protein subunit beta-like protein
VITVvi_vCabSauv08_v1.1_Primary000002F.ver1.0.g284130	GC1	0.21801			Belongs to the ubiquitin-conjugating enzyme family
VITVvi_vCabSauv08_v1.1_Primary000084F.ver1.0.g467550	GC1	0.21791			Non-specific serine threonine protein kinase
VITVvi_vCabSauv08_v1.1_Primary000005F.ver1.0.g300580	GC1	0.217755			radicals which are normally produced within the cells and which are toxic to biological systems
VITVvi_vCabSauv08_v1.1_Haplotig000001F_068.ver1.0.g020030	GC1	0.217383			chloroplastic-like
VITVvi_vCabSauv08_v1.1_Primary000061F.ver1.0.g440480	GC1	0.216665			Belongs to the GST superfamily
VITVvi_vCabSauv08_v1.1_Primary000000F.ver1.0.g262340	GC1	0.216277			Universal stress protein A-like protein
VITVvi_vCabSauv08_v1.1_Primary000171F.ver1.0.g549310	GC1	0.21454			lipid-transfer protein DIR1
VITVvi_vCabSauv08_v1.1_Primary000041F.ver1.0.g412810	GC1	0.21438			ethylene-responsive transcription factor
VITVvi_vCabSauv08_v1.1_Primary000001F.ver1.0.g268430	GC1	0.214313			phosphatase 2C
VITVvi_vCabSauv08_v1.1_Primary000008F.ver1.0.g313950	GC1	0.214043			Ubiquitin-40S ribosomal protein
VITVvi_vCabSauv08_v1.1_Primary000021F.ver1.0.g359170	GC1	0.212727			ER membrane protein complex subunit
VITVvi_vCabSauv08_v1.1_Primary000092F.ver1.0.g479880	GC1	0.212703			Peptidyl-prolyl cis-trans isomerase
VITVvi_vCabSauv08_v1.1_Primary000171F.ver1.0.g549330	GC1	0.212683			glycerophosphoryl diester phosphodiesterase
VITVvi_vCabSauv08_v1.1_Primary000065F.ver1.0.g445650	GC1	0.212525			selenoprotein
VITVvi_vCabSauv08_v1.1_Haplotig000080F_010.ver1.0.g184410	GC1	0.212135			Belongs to the glycosyltransferase 2 family. Plant cellulose synthase subfamily
VITVvi_vCabSauv08_v1.1_Primary000014F.ver1.0.g340360	GC1	0.212023			Belongs to the ATG8 family
VITVvi_vCabSauv08_v1.1_Primary000037F.ver1.0.g403960	GC1	0.211953			BAG family molecular chaperone regulator
VITVvi_vCabSauv08_v1.1_Primary000125F.ver1.0.g515960	GC1	0.211951			Fk506-binding protein
VITVvi_vCabSauv08_v1.1_Primary000342F.ver1.0.g598290	GC1	0.211888			Cinnamoyl-CoA reductase
VITVvi_vCabSauv08_v1.1_Primary000007F.ver1.0.g309760	GC1	0.211878			calcium-dependent protein kinase
VITVvi_vCabSauv08_v1.1_Primary000041F.ver1.0.g413470	GC1	0.211817			Belongs to the peptidase C1 family
VITVvi_vCabSauv08_v1.1_Primary000005F.ver1.0.g296530	GC1	0.211651			Catalytic subunit of the peripheral V1 complex of vacuolar ATPase (V-ATPase). V-ATPase is responsible for acidifying a variety of intracellular compartments in eukaryotic cells
VITVvi_vCabSauv08_v1.1_Primary000085F.ver1.0.g470510	GC1	0.211546			Acetolactate synthase
VITVvi_vCabSauv08_v1.1_Primary000048F.ver1.0.g423180	GC1	0.211338			Photosystem I reaction center subunit IV
VITVvi_vCabSauv08_v1.1_Primary000065F.ver1.0.g445940	GC1	0.211221			Catalyzes the formation of 5-oxoproline from gamma- glutamyl dipeptides and plays a significant role in glutathione (GSH) homeostasis
VITVvi_vCabSauv08_v1.1_Haplotig000004F_076.ver1.0.g049560	GC1	0.211201			Transmembrane protein 53
VITVvi_vCabSauv08_v1.1_Primary000002F.ver1.0.g282640	GC1	0.211038			methionine
VITVvi_vCabSauv08_v1.1_Primary000024F.ver1.0.g368810	GC1	0.210955			protochlorophyllide
VITVvi_vCabSauv08_v1.1_Primary000160F.ver1.0.g541230	GC1	0.210639			-
VITVvi_vCabSauv08_v1.1_Primary000008F.ver1.0.g315460	GC1	0.210422			60s ribosomal protein
VITVvi_vCabSauv08_v1.1_Primary000014F.ver1.0.g338300	GC1	0.210408			60s ribosomal protein
VITVvi_vCabSauv08_v1.1_Primary000034F.ver1.0.g398860	GC1	0.210257			U6 snRNA-associated Sm-like protein
VITVvi_vCabSauv08_v1.1_Primary000084F.ver1.0.g469350	GC1	0.209472			Phosphorylase is an important allosteric enzyme in carbohydrate metabolism. Enzymes from different sources differ in their regulatory mechanisms and in their natural substrates. However, all known phosphorylases share catalytic and structural properties
VITVvi_vCabSauv08_v1.1_Primary000001F.ver1.0.g273550	GC1	0.20924			VQ motif
VITVvi_vCabSauv08_v1.1_Primary000136F.ver1.0.g524570	GC1	0.208991			Belongs to the UDP-glycosyltransferase family
VITVvi_vCabSauv08_v1.1_Primary000014F.ver1.0.g339510	GC1	0.208835			Belongs to the AB hydrolase superfamily. Lipase family
VITVvi_vCabSauv08_v1.1_Primary000053F.ver1.0.g429810	GC1	0.208769			Belongs to the cytochrome P450 family
VITVvi_vCabSauv08_v1.1_Haplotig000113F_005.ver1.0.g211230	GC1	0.208764			Photosystem I reaction center subunit
VITVvi_vCabSauv08_v1.1_Primary000054F.ver1.0.g431970	GC1	0.208732			ER membrane protein complex subunit
VITVvi_vCabSauv08_v1.1_Primary000005F.ver1.0.g301900	GC1	0.208541			Phd finger protein
VITVvi_vCabSauv08_v1.1_Primary000188F.ver1.0.g556460	GC1	0.208533			Methionine adenosyltransferase 2 subunit
VITVvi_vCabSauv08_v1.1_Primary000009F.ver1.0.g321810	GC1	0.208387			Protein BASIC PENTACYSTEINE6-like
VITVvi_vCabSauv08_v1.1_Primary000157F.ver1.0.g539410	GC1	0.208367			zinc finger
VITVvi_vCabSauv08_v1.1_Primary000035F.ver1.0.g400240	GC1	0.207756			Component of the eukaryotic translation initiation factor 3 (eIF-3) complex, which is involved in protein synthesis of a specialized repertoire of mRNAs and, together with other initiation factors, stimulates binding of mRNA and methionyl-tRNAi to the 40S ribosome. The eIF-3 complex specifically targets and initiates translation of a subset of mRNAs involved in cell proliferation
VITVvi_vCabSauv08_v1.1_Primary000002F.ver1.0.g278200	GC1	0.207463			transcription factor
VITVvi_vCabSauv08_v1.1_Primary000008F.ver1.0.g319220	GC1	0.207137			transcription factor
VITVvi_vCabSauv08_v1.1_Primary000054F.ver1.0.g431630	GC1	0.207011			Tropinone reductase-like 3
VITVvi_vCabSauv08_v1.1_Primary000137F.ver1.0.g525720	GC1	0.206675			Non-specific serine threonine protein kinase
VITVvi_vCabSauv08_v1.1_Primary000000F.ver1.0.g260700	GC1	0.206505			HMG-Y-related protein
VITVvi_vCabSauv08_v1.1_Primary000153F.ver1.0.g536890	GC1	0.206164			ethylene-responsive transcription factor
VITVvi_vCabSauv08_v1.1_Primary000140F.ver1.0.g527230	GC1	0.205836			mRNA splicing, via spliceosome
VITVvi_vCabSauv08_v1.1_Primary000003F.ver1.0.g285530	GC1	0.204782			E3 ubiquitin-protein ligase
VITVvi_vCabSauv08_v1.1_Primary000002F.ver1.0.g281380	GC1	0.204654			Tubulin is the major constituent of microtubules. It binds two moles of GTP, one at an exchangeable site on the beta chain and one at a non-exchangeable site on the alpha chain
VITVvi_vCabSauv08_v1.1_Haplotig000147F_001.ver1.0.g229780	GC1	0.204344			Tubulin is the major constituent of microtubules. It binds two moles of GTP, one at an exchangeable site on the beta chain and one at a non-exchangeable site on the alpha chain
VITVvi_vCabSauv08_v1.1_Primary000018F.ver1.0.g348950	GC1	0.203796			belongs to the protein kinase superfamily
VITVvi_vCabSauv08_v1.1_Primary000041F.ver1.0.g411960	GC1	0.203592			Ras-related protein
VITVvi_vCabSauv08_v1.1_Primary000021F.ver1.0.g359280	GC1	0.203041			DNA-directed RNA polymerases II, IV and V subunit
VITVvi_vCabSauv08_v1.1_Primary000026F.ver1.0.g375260	GC1	0.20282			60S ribosomal Protein
VITVvi_vCabSauv08_v1.1_Primary000065F.ver1.0.g446990	GC1	0.202708			BURP domain-containing protein
VITVvi_vCabSauv08_v1.1_Primary000116F.ver1.0.g507050	GC1	0.202604			Small nuclear ribonucleoprotein
VITVvi_vCabSauv08_v1.1_Primary000022F.ver1.0.g361530	GC1	0.202319			Succinate dehydrogenase subunit
VITVvi_vCabSauv08_v1.1_Primary000002F.ver1.0.g280140	GC1	0.202056			S-type anion channel
VITVvi_vCabSauv08_v1.1_Primary000007F.ver1.0.g308280	GC1	0.202015			Myb-related protein
VITVvi_vCabSauv08_v1.1_Primary000007F.ver1.0.g312200	GC1	0.201954			transcription factor
VITVvi_vCabSauv08_v1.1_Primary000010F.ver1.0.g326020	GC1	0.201945			RNA binding
VITVvi_vCabSauv08_v1.1_Primary000001F.ver1.0.g269960	GC1	0.201705			High-light-induced protein
VITVvi_vCabSauv08_v1.1_Primary000007F.ver1.0.g311490	GC1	0.201293			cytochrome P450
VITVvi_vCabSauv08_v1.1_Haplotig000023F_025.ver1.0.g113680	GC1	0.200846			WPP domain-interacting protein
VITVvi_vCabSauv08_v1.1_Primary000048F.ver1.0.g422930	GC1	0.200833			Belongs to the zinc-containing alcohol dehydrogenase family. Class-III subfamily
VITVvi_vCabSauv08_v1.1_Primary000016F.ver1.0.g346330	GC1	0.200583			Belongs to the aldehyde dehydrogenase family
VITVvi_vCabSauv08_v1.1_Primary000048F.ver1.0.g422620	GC1	0.200095			Mitochondrial import receptor subunit
VITVvi_vCabSauv08_v1.1_Primary000010F.ver1.0.g328800	GC1	0.199857			calmodulin-like protein
VITVvi_vCabSauv08_v1.1_Primary000304F.ver1.0.g591600	GC1	0.19931			Belongs to the FPP GGPP synthase family
VITVvi_vCabSauv08_v1.1_Primary000005F.ver1.0.g295350	GC1	0.198004			Phosphoglucan phosphatase DSP4
VITVvi_vCabSauv08_v1.1_Primary000000F.ver1.0.g260040	GC1	0.197979			-
VITVvi_vCabSauv08_v1.1_Primary000021F.ver1.0.g359380	GC1	0.197472			Belongs to the peptidase A1 family
VITVvi_vCabSauv08_v1.1_Primary000001F.ver1.0.g274840	GC1	0.197405			macrophage migration inhibitory factor
VITVvi_vCabSauv08_v1.1_Primary000054F.ver1.0.g432540	GC1	0.197142			leucine-rich repeat extensin-like protein
VITVvi_vCabSauv08_v1.1_Primary000054F.ver1.0.g431730	GC1	0.196887			PDDEXK-like family of unknown function
VITVvi_vCabSauv08_v1.1_Haplotig000001F_068.ver1.0.g020150	GC1	0.196772			ribosome biogenesis protein RLP24
VITVvi_vCabSauv08_v1.1_Primary000025F.ver1.0.g373430	GC1	0.196226			leucine aminopeptidase
VITVvi_vCabSauv08_v1.1_Primary000001F.ver1.0.g267860	GC1	0.195956			phosphatase
VITVvi_vCabSauv08_v1.1_Primary000103F.ver1.0.g493860	GC1	0.195891			V-type proton ATPase subunit
VITVvi_vCabSauv08_v1.1_Primary000051F.ver1.0.g426690	GC1	0.195453			Tubulin is the major constituent of microtubules. It binds two moles of GTP, one at an exchangeable site on the beta chain and one at a non-exchangeable site on the alpha chain
VITVvi_vCabSauv08_v1.1_Primary000083F.ver1.0.g466740	GC1	0.195381			Eukaryotic family of unknown function (DUF1754)
VITVvi_vCabSauv08_v1.1_Primary000002F.ver1.0.g279910	GC1	0.195374			protein cornichon homolog
VITVvi_vCabSauv08_v1.1_Primary000000F.ver1.0.g259440	GC1	0.195339			Belongs to the short-chain dehydrogenases reductases (SDR) family
VITVvi_vCabSauv08_v1.1_Primary000203F.ver1.0.g564950	GC1	0.19531			Clavaminate synthase-like protein
VITVvi_vCabSauv08_v1.1_Primary000084F.ver1.0.g468650	GC1	0.195251			PHD finger-like domain-containing protein
VITVvi_vCabSauv08_v1.1_Haplotig000089F_008.ver1.0.g193400	GC1	0.194966			Protein of unknown function (DUF1295)
VITVvi_vCabSauv08_v1.1_Primary000016F.ver1.0.g346150	GC1	0.194853			Neddylation of cullins play an essential role in the regulation of SCF-type complexes activity
VITVvi_vCabSauv08_v1.1_Primary000085F.ver1.0.g471090	GC1	0.194218			belongs to the protein kinase superfamily
VITVvi_vCabSauv08_v1.1_Primary000009F.ver1.0.g319730	GC1	0.193725			-
VITVvi_vCabSauv08_v1.1_Haplotig000080F_010.ver1.0.g184730	GC1	0.193717			U6 snRNA-associated Sm-like protein
VITVvi_vCabSauv08_v1.1_Primary000022F.ver1.0.g364420	GC1	0.193699			-
VITVvi_vCabSauv08_v1.1_Primary000007F.ver1.0.g308520	GC1	0.19272			Trafficking protein particle complex subunit 2-like
VITVvi_vCabSauv08_v1.1_Primary000008F.ver1.0.g315950	GC1	0.192684			Bifunctional protein FolD
VITVvi_vCabSauv08_v1.1_Primary000216F.ver1.0.g569930	GC1	0.192354			Belongs to the UDP-glycosyltransferase family
VITVvi_vCabSauv08_v1.1_Primary000048F.ver1.0.g423020	GC1	0.192324			Catalyzes the conversion of 7,8-dihydroneopterin to 6- hydroxymethyl-7,8-dihydropterin
VITVvi_vCabSauv08_v1.1_Primary000025F.ver1.0.g373670	GC1	0.192205			Hydrophobic protein
VITVvi_vCabSauv08_v1.1_Primary000038F.ver1.0.g407750	GC2	0.702971	AT1G15520	ABCG40	Belongs to the ABC transporter superfamily. ABCG family. PDR (TC 3.A.1.205) subfamily
VITVvi_vCabSauv08_v1.1_Primary000008F.ver1.0.g313430	GC2	0.615353	AT3G62150	ABCB21	ABC transporter B family member
VITVvi_vCabSauv08_v1.1_Primary000001F.ver1.0.g269270	GC2	0.577838	AT3G54040	PAR1	PAR1 protein
VITVvi_vCabSauv08_v1.1_Primary000114F.ver1.0.g502590	GC2	0.566542	AT5G27760	HIGD2	Hypoxia-responsive family
VITVvi_vCabSauv08_v1.1_Primary000000F.ver1.0.g255870	GC2	0.565314	AT2G02870		F-box kelch-repeat protein
VITVvi_vCabSauv08_v1.1_Haplotig000000F_052.ver1.0.g007190	GC2	0.552514	AT1G32230	RCD1	Poly (ADP-ribose) polymerase
VITVvi_vCabSauv08_v1.1_Primary000000F.ver1.0.g261270	GC2	0.529621	AT2G01340	At17.1	At1g66480-like
VITVvi_vCabSauv08_v1.1_Primary000018F.ver1.0.g350540	GC2	0.525103	AT3G05550	HIGD3	Hypoxia-responsive family
VITVvi_vCabSauv08_v1.1_Primary000178F.ver1.0.g552630	GC2	0.524587	AT2G38290	AMT2	ammonium transporter
VITVvi_vCabSauv08_v1.1_Haplotig000027F_024.ver1.0.g122180	GC2	0.516957	AT3G13650	DIR7	Dirigent proteins impart stereoselectivity on the phenoxy radical-coupling reaction, yielding optically active lignans from two molecules of coniferyl alcohol in the biosynthesis of lignans, flavonolignans, and alkaloids and thus plays a central role in plant secondary metabolism
VITVvi_vCabSauv08_v1.1_Primary000002F.ver1.0.g283820	GC2	0.515706			-
VITVvi_vCabSauv08_v1.1_Primary000005F.ver1.0.g298990	GC2	0.50838	AT3G55470	CaLB	elicitor-responsive protein
VITVvi_vCabSauv08_v1.1_Haplotig000006F_033.ver1.0.g061760	GC2	0.505764	AT3G22930	CML11	calmodulin-like protein
VITVvi_vCabSauv08_v1.1_Primary000041F.ver1.0.g411270	GC2	0.503679	AT2G01170	BAT1	Amino-acid permease
VITVvi_vCabSauv08_v1.1_Primary000148F.ver1.0.g533150	GC2	0.503612	AT2G29420	GSTU7	Belongs to the GST superfamily
VITVvi_vCabSauv08_v1.1_Primary000026F.ver1.0.g375530	GC2	0.503338			Catalyzes the phosphorylation of D-fructose 6-phosphate to fructose 1,6-bisphosphate by ATP, the first committing step of glycolysis
VITVvi_vCabSauv08_v1.1_Primary000009F.ver1.0.g321200	GC2	0.502218			Protein of unknown function (DUF668)
VITVvi_vCabSauv08_v1.1_Primary000110F.ver1.0.g499220	GC2	0.501542			Transmembrane protein 45A-like
VITVvi_vCabSauv08_v1.1_Primary000065F.ver1.0.g445480	GC2	0.501323			E3 ubiquitin-protein ligase
VITVvi_vCabSauv08_v1.1_Primary000003F.ver1.0.g285580	GC2	0.500217			DA1-related
VITVvi_vCabSauv08_v1.1_Primary000169F.ver1.0.g547330	GC2	0.498247			F-box kelch-repeat protein
VITVvi_vCabSauv08_v1.1_Primary000028F.ver1.0.g383770	GC2	0.496855			ADP-ribosylation factor GTPase-activating protein AGD5
VITVvi_vCabSauv08_v1.1_Haplotig000051F_008.ver1.0.g159750	GC2	0.494768			Belongs to the oxygen-dependent FAD-linked oxidoreductase family
VITVvi_vCabSauv08_v1.1_Primary000020F.ver1.0.g357250	GC2	0.492756			TIFY 9-like
VITVvi_vCabSauv08_v1.1_Haplotig000128F_006.ver1.0.g221790	GC2	0.488413			Isoprenylcysteine alpha-carbonyl methylesterase
VITVvi_vCabSauv08_v1.1_Primary000088F.ver1.0.g473920	GC2	0.484528			Endochitinase
VITVvi_vCabSauv08_v1.1_Primary000008F.ver1.0.g314010	GC2	0.481576			phosphatase 2C
VITVvi_vCabSauv08_v1.1_Haplotig000018F_013.ver1.0.g096630	GC2	0.481515			Belongs to the mitochondrial carrier (TC 2.A.29) family
VITVvi_vCabSauv08_v1.1_Primary000001F.ver1.0.g266490	GC2	0.481034			4,5-DOPA dioxygenase
VITVvi_vCabSauv08_v1.1_Primary000028F.ver1.0.g386570	GC2	0.475844			Belongs to the MIP aquaporin (TC 1.A.8) family
VITVvi_vCabSauv08_v1.1_Primary000035F.ver1.0.g400610	GC2	0.474771			Belongs to the mitochondrial carrier (TC 2.A.29) family
VITVvi_vCabSauv08_v1.1_Haplotig000091F_015.ver1.0.g195490	GC2	0.473394			3-oxo-5-alpha-steroid 4-dehydrogenase
VITVvi_vCabSauv08_v1.1_Primary000005F.ver1.0.g300840	GC2	0.467213			Adenine guanine permease
VITVvi_vCabSauv08_v1.1_Haplotig000051F_008.ver1.0.g159770	GC2	0.465875			Belongs to the oxygen-dependent FAD-linked oxidoreductase family
VITVvi_vCabSauv08_v1.1_Primary000008F.ver1.0.g316120	GC2	0.458605			Potassium transporter
VITVvi_vCabSauv08_v1.1_Primary000041F.ver1.0.g411710	GC2	0.454224			ethylene-responsive transcription factor
VITVvi_vCabSauv08_v1.1_Haplotig000113F_005.ver1.0.g211280	GC2	0.45285			Belongs to the major facilitator superfamily. Sugar transporter (TC 2.A.1.1) family
VITVvi_vCabSauv08_v1.1_Primary000005F.ver1.0.g297650	GC2	0.450754			Proline transporter
VITVvi_vCabSauv08_v1.1_Primary000001F.ver1.0.g266210	GC2	0.450712			-
VITVvi_vCabSauv08_v1.1_Primary000142F.ver1.0.g528670	GC2	0.44655			Glycerol-3-phosphate dehydrogenase NAD
VITVvi_vCabSauv08_v1.1_Primary000029F.ver1.0.g388590	GC2	0.44588			calcium-binding protein
VITVvi_vCabSauv08_v1.1_Primary000026F.ver1.0.g377420	GC2	0.445345			Belongs to the 3-beta-HSD family
VITVvi_vCabSauv08_v1.1_Primary000085F.ver1.0.g469490	GC2	0.444447			Encoded by
VITVvi_vCabSauv08_v1.1_Primary000022F.ver1.0.g363810	GC2	0.443099			WRKY transcription factor
VITVvi_vCabSauv08_v1.1_Primary000001F.ver1.0.g271090	GC2	0.442509			glutathione s-transferase
VITVvi_vCabSauv08_v1.1_Primary000271F.ver1.0.g584430	GC2	0.44177			Pantoate--beta-alanine
VITVvi_vCabSauv08_v1.1_Primary000005F.ver1.0.g299920	GC2	0.438538			Caffeoylshikimate esterase-like
VITVvi_vCabSauv08_v1.1_Primary000018F.ver1.0.g350560	GC2	0.43832			respiratory burst oxidase homolog protein
VITVvi_vCabSauv08_v1.1_Haplotig000091F_015.ver1.0.g195690	GC2	0.437032			Belongs to the cation transport ATPase (P-type) (TC 3.A.3) family. Type IV subfamily
VITVvi_vCabSauv08_v1.1_Primary000008F.ver1.0.g315420	GC2	0.434036			pectinesterase pectinesterase inhibitor
VITVvi_vCabSauv08_v1.1_Primary000061F.ver1.0.g442810	GC2	0.431253			phosphatidylinositol transfer protein
VITVvi_vCabSauv08_v1.1_Primary000021F.ver1.0.g360430	GC2	0.430275			YLS9-like
VITVvi_vCabSauv08_v1.1_Primary000002F.ver1.0.g281480	GC2	0.427569			Belongs to the glutathione peroxidase family
VITVvi_vCabSauv08_v1.1_Primary000007F.ver1.0.g312540	GC2	0.426827			CBS domain-containing protein
VITVvi_vCabSauv08_v1.1_Haplotig000247F_002.ver1.0.g244700	GC2	0.426797			glutathione transferase activity
VITVvi_vCabSauv08_v1.1_Primary000009F.ver1.0.g321900	GC2	0.426794			abhydrolase domain-containing protein
VITVvi_vCabSauv08_v1.1_Primary000038F.ver1.0.g407740	GC2	0.426186			Belongs to the ABC transporter superfamily. ABCG family. PDR (TC 3.A.1.205) subfamily
VITVvi_vCabSauv08_v1.1_Primary000027F.ver1.0.g382840	GC2	0.426131			Belongs to the pyruvate kinase family
VITVvi_vCabSauv08_v1.1_Primary000020F.ver1.0.g357080	GC2	0.42579			NAC transcription factor
VITVvi_vCabSauv08_v1.1_Primary000008F.ver1.0.g317890	GC2	0.424834			rRNA binding
VITVvi_vCabSauv08_v1.1_Primary000034F.ver1.0.g399250	GC2	0.423569			transcription factor
VITVvi_vCabSauv08_v1.1_Primary000002F.ver1.0.g284700	GC2	0.42356			WRKY Transcription Factor
VITVvi_vCabSauv08_v1.1_Primary000010F.ver1.0.g327410	GC2	0.422863			VIN3-like protein 1
VITVvi_vCabSauv08_v1.1_Primary000039F.ver1.0.g408550	GC2	0.42093			Cysteine-rich and transmembrane domain-containing protein
VITVvi_vCabSauv08_v1.1_Haplotig000001F_068.ver1.0.g020360	GC2	0.419526			uridine nucleosidase
VITVvi_vCabSauv08_v1.1_Primary000028F.ver1.0.g383560	GC2	0.416507			External alternative NAD(P)H-ubiquinone oxidoreductase
VITVvi_vCabSauv08_v1.1_Primary000001F.ver1.0.g269340	GC2	0.41645			phosphatidylinositol ceramide inositolphosphotransferase
VITVvi_vCabSauv08_v1.1_Primary000171F.ver1.0.g548680	GC2	0.415278			WRKY Transcription Factor
VITVvi_vCabSauv08_v1.1_Primary000002F.ver1.0.g275510	GC2	0.412466			Catalyzes xyloglucan endohydrolysis (XEH) and or endotransglycosylation (XET). Cleaves and religates xyloglucan polymers, an essential constituent of the primary cell wall, and thereby participates in cell wall construction of growing tissues
VITVvi_vCabSauv08_v1.1_Haplotig000081F_014.ver1.0.g185910	GC2	0.412281			Belongs to the pirin family
VITVvi_vCabSauv08_v1.1_Primary000000F.ver1.0.g264590	GC2	0.411202			Copper-transporting ATPase
VITVvi_vCabSauv08_v1.1_Primary000092F.ver1.0.g479440	GC2	0.41113			Quinone-oxidoreductase homolog, chloroplastic
VITVvi_vCabSauv08_v1.1_Primary000016F.ver1.0.g346300	GC2	0.410447			ALA-Interacting Subunit
VITVvi_vCabSauv08_v1.1_Primary000092F.ver1.0.g479930	GC2	0.410192			Serine threonine-protein kinase
VITVvi_vCabSauv08_v1.1_Primary000171F.ver1.0.g549350	GC2	0.409944			Belongs to the pirin family
VITVvi_vCabSauv08_v1.1_Primary000002F.ver1.0.g277550	GC2	0.40908			calcineurin b-like protein
VITVvi_vCabSauv08_v1.1_Primary000169F.ver1.0.g546980	GC2	0.409013			reductase
VITVvi_vCabSauv08_v1.1_Primary000003F.ver1.0.g292640	GC2	0.405202			Long chain acyl-CoA synthetase
VITVvi_vCabSauv08_v1.1_Haplotig000027F_013.ver1.0.g121140	GC2	0.404947			NADH kinase
VITVvi_vCabSauv08_v1.1_Primary000001F.ver1.0.g270270	GC2	0.404777			Protein kinase C conserved region 2 (CalB)
VITVvi_vCabSauv08_v1.1_Primary000010F.ver1.0.g323540	GC2	0.402785			TIFY 10a-like
VITVvi_vCabSauv08_v1.1_Primary000001F.ver1.0.g270610	GC2	0.400314			cation H( ) antiporter
VITVvi_vCabSauv08_v1.1_Primary000007F.ver1.0.g309280	GC2	0.396158			Lysine histidine transporter-like
VITVvi_vCabSauv08_v1.1_Primary000000F.ver1.0.g261870	GC2	0.395972			Amino-acid permease
VITVvi_vCabSauv08_v1.1_Primary000139F.ver1.0.g526740	GC2	0.395556			Cholinephosphate cytidylyltransferase
VITVvi_vCabSauv08_v1.1_Haplotig000001F_068.ver1.0.g019860	GC2	0.394883			Pyruvate kinase
VITVvi_vCabSauv08_v1.1_Haplotig000105F_014.ver1.0.g207660	GC2	0.394158			Trihelix transcription factor
VITVvi_vCabSauv08_v1.1_Primary000243F.ver1.0.g577560	GC2	0.393696			Trihelix transcription factor
VITVvi_vCabSauv08_v1.1_Primary000088F.ver1.0.g474050	GC2	0.39348			Endochitinase
VITVvi_vCabSauv08_v1.1_Primary000060F.ver1.0.g438360	GC2	0.393217			Arabinogalactan peptide
VITVvi_vCabSauv08_v1.1_Primary000060F.ver1.0.g438510	GC2	0.392736			Belongs to the UDP-glycosyltransferase family
VITVvi_vCabSauv08_v1.1_Primary000005F.ver1.0.g302060	GC2	0.390605			regulation of endocannabinoid signaling pathway
VITVvi_vCabSauv08_v1.1_Primary000002F.ver1.0.g279780	GC2	0.390335			Protein of unknown function (DUF1442)
VITVvi_vCabSauv08_v1.1_Haplotig000125F_007.ver1.0.g219350	GC2	0.390041			ABC transporter C family member
VITVvi_vCabSauv08_v1.1_Primary000001F.ver1.0.g273160	GC2	0.38998			Belongs to the GST superfamily
VITVvi_vCabSauv08_v1.1_Primary000010F.ver1.0.g327170	GC2	0.389751			Arabinogalactan peptide
VITVvi_vCabSauv08_v1.1_Primary000002F.ver1.0.g277340	GC2	0.389083			belongs to the protein kinase superfamily
VITVvi_vCabSauv08_v1.1_Primary000595F.ver1.0.g618470	GC2	0.386669			12-oxophytodienoate reductase
VITVvi_vCabSauv08_v1.1_Primary000000F.ver1.0.g259140	GC2	0.384681			E3 ubiquitin-protein ligase
VITVvi_vCabSauv08_v1.1_Primary000276F.ver1.0.g585300	GC2	0.384366			Sodium hydrogen exchanger
VITVvi_vCabSauv08_v1.1_Primary000137F.ver1.0.g525160	GC2	0.384077			Protein kinase C conserved region 2 (CalB)
VITVvi_vCabSauv08_v1.1_Primary000000F.ver1.0.g256520	GC2	0.383412			glutathione s-transferase
VITVvi_vCabSauv08_v1.1_Primary000014F.ver1.0.g337790	GC2	0.382412			Diacylglycerol kinase
VITVvi_vCabSauv08_v1.1_Primary000001F.ver1.0.g266100	GC2	0.3824			Heat Stress Transcription Factor
VITVvi_vCabSauv08_v1.1_Primary000157F.ver1.0.g539240	GC2	0.380569			Belongs to the peroxisomal membrane protein PXMP2 4 family
VITVvi_vCabSauv08_v1.1_Primary000039F.ver1.0.g408590	GC2	0.380507			Cysteine-rich and transmembrane domain-containing protein
VITVvi_vCabSauv08_v1.1_Primary000003F.ver1.0.g290470	GC2	0.379266			Belongs to the multi antimicrobial extrusion (MATE) (TC 2.A.66.1) family
VITVvi_vCabSauv08_v1.1_Primary000003F.ver1.0.g286130	GC2	0.37873			Thylakoidal processing peptidase
VITVvi_vCabSauv08_v1.1_Haplotig000023F_025.ver1.0.g113190	GC2	0.378131			-
VITVvi_vCabSauv08_v1.1_Primary000033F.ver1.0.g397820	GC2	0.377089			ADP-ribosylation factor GTPase-activating protein
VITVvi_vCabSauv08_v1.1_Primary000008F.ver1.0.g315620	GC2	0.376331			udp-glucuronic acid decarboxylase
VITVvi_vCabSauv08_v1.1_Haplotig000004F_076.ver1.0.g049630	GC2	0.375557			-
VITVvi_vCabSauv08_v1.1_Primary000001F.ver1.0.g266220	GC2	0.373717			-
VITVvi_vCabSauv08_v1.1_Primary000161F.ver1.0.g541990	GC2	0.373682			Acts as a Mg(2 ) transporter. Can also transport other divalent cations such as Fe(2 ), Sr(2 ), Ba(2 ), Mn(2 ) and Co(2 ) but to a much less extent than Mg(2 )
VITVvi_vCabSauv08_v1.1_Primary000008F.ver1.0.g317100	GC2	0.373246			oxidoreductase, 2OG-Fe(II) oxygenase family protein
VITVvi_vCabSauv08_v1.1_Primary000028F.ver1.0.g384010	GC2	0.372287			isoform X1
VITVvi_vCabSauv08_v1.1_Primary000041F.ver1.0.g412880	GC2	0.372258			heat shock factor
VITVvi_vCabSauv08_v1.1_Primary000067F.ver1.0.g449430	GC2	0.37157			belongs to the flavoprotein pyridine nucleotide cytochrome reductase family
VITVvi_vCabSauv08_v1.1_Primary000060F.ver1.0.g437540	GC2	0.37148			WRKY Transcription Factor
VITVvi_vCabSauv08_v1.1_Primary000038F.ver1.0.g407840	GC2	0.369857			Belongs to the ABC transporter superfamily. ABCG family. PDR (TC 3.A.1.205) subfamily
VITVvi_vCabSauv08_v1.1_Primary000169F.ver1.0.g546700	GC2	0.368104			glycerophosphodiester phosphodiesterase
VITVvi_vCabSauv08_v1.1_Primary000001F.ver1.0.g271940	GC2	0.36743			zinc finger
VITVvi_vCabSauv08_v1.1_Primary000026F.ver1.0.g376400	GC2	0.367158			ABC transporter B family member
VITVvi_vCabSauv08_v1.1_Primary000001F.ver1.0.g270360	GC2	0.366099			phosphatase 2C
VITVvi_vCabSauv08_v1.1_Primary000022F.ver1.0.g364260	GC2	0.365094			beta-1,3-galactosyltransferase 19
VITVvi_vCabSauv08_v1.1_Primary000002F.ver1.0.g279600	GC2	0.362932			Plant lipid transfer protein / seed storage protein / trypsin-alpha amylase inhibitor domain family
VITVvi_vCabSauv08_v1.1_Primary000084F.ver1.0.g467270	GC2	0.36249			Eukaryotic translation initiation factor 2 subunit
VITVvi_vCabSauv08_v1.1_Primary000000F.ver1.0.g264090	GC2	0.362218			glutathione s-transferase
VITVvi_vCabSauv08_v1.1_Primary000558F.ver1.0.g617010	GC2	0.359279			SNARE associated Golgi protein
VITVvi_vCabSauv08_v1.1_Primary000010F.ver1.0.g325340	GC2	0.358609			Thioredoxin-like 2
VITVvi_vCabSauv08_v1.1_Primary000007F.ver1.0.g313050	GC2	0.357455			-
VITVvi_vCabSauv08_v1.1_Primary000137F.ver1.0.g525190	GC2	0.356721			Belongs to the mitochondrial carrier (TC 2.A.29) family
VITVvi_vCabSauv08_v1.1_Primary000060F.ver1.0.g439070	GC2	0.356121			Belongs to the TRAFAC class dynamin-like GTPase superfamily. Dynamin Fzo YdjA family
VITVvi_vCabSauv08_v1.1_Primary000114F.ver1.0.g504070	GC2	0.355325			Transcription factor
VITVvi_vCabSauv08_v1.1_Primary000174F.ver1.0.g550880	GC2	0.355273			RNA recognition motif
VITVvi_vCabSauv08_v1.1_Primary000065F.ver1.0.g445530	GC2	0.351312			plasma membrane ATPase
VITVvi_vCabSauv08_v1.1_Primary000002F.ver1.0.g282530	GC2	0.350089			Lung seven transmembrane receptor
VITVvi_vCabSauv08_v1.1_Primary000029F.ver1.0.g386760	GC2	0.349955			protein DDB_G0273453 DDB_G0273565-like
VITVvi_vCabSauv08_v1.1_Primary000060F.ver1.0.g437930	GC2	0.349132			E3 ubiquitin-protein ligase
VITVvi_vCabSauv08_v1.1_Primary000003F.ver1.0.g293620	GC2	0.3486			Target of Myb protein
VITVvi_vCabSauv08_v1.1_Primary000061F.ver1.0.g441500	GC2	0.348246			ENTH domain
VITVvi_vCabSauv08_v1.1_Primary000037F.ver1.0.g404210	GC2	0.347762			-
VITVvi_vCabSauv08_v1.1_Primary000002F.ver1.0.g277150	GC2	0.347287			ATP-dependent serine protease that mediates the selective degradation of misfolded and unassembled polypeptides in the peroxisomal matrix. Necessary for type 2 peroxisome targeting signal (PTS2)-containing protein processing and facilitates peroxisome matrix protein import
VITVvi_vCabSauv08_v1.1_Haplotig000004F_018.ver1.0.g043500	GC2	0.346851			NEP1-interacting protein
VITVvi_vCabSauv08_v1.1_Primary000005F.ver1.0.g298980	GC2	0.346801			Protein of unknown function, DUF547
VITVvi_vCabSauv08_v1.1_Primary000044F.ver1.0.g416330	GC2	0.346709			dCTP pyrophosphatase 1-like
VITVvi_vCabSauv08_v1.1_Primary000018F.ver1.0.g350380	GC2	0.345837			REF SRPP-like protein
VITVvi_vCabSauv08_v1.1_Primary000026F.ver1.0.g378950	GC2	0.344718			lysine histidine transporter
VITVvi_vCabSauv08_v1.1_Primary000026F.ver1.0.g375560	GC2	0.343117			Belongs to the nucleosome assembly protein (NAP) family
VITVvi_vCabSauv08_v1.1_Haplotig000042F_024.ver1.0.g148730	GC2	0.343078			Calcium-binding EF hand family protein
VITVvi_vCabSauv08_v1.1_Primary000000F.ver1.0.g263560	GC2	0.342998			Belongs to the cation transport ATPase (P-type) (TC 3.A.3) family. Type IV subfamily
VITVvi_vCabSauv08_v1.1_Haplotig000102F_003.ver1.0.g204820	GC2	0.342601			phosphatase 2C
VITVvi_vCabSauv08_v1.1_Primary000079F.ver1.0.g461000	GC2	0.342479			BONZAI 3-like
VITVvi_vCabSauv08_v1.1_Primary000001F.ver1.0.g272730	GC2	0.341888			Heavy-metal-associated domain-containing protein
VITVvi_vCabSauv08_v1.1_Primary000016F.ver1.0.g346120	GC2	0.337878			Belongs to the glyceraldehyde-3-phosphate dehydrogenase family
VITVvi_vCabSauv08_v1.1_Primary000009F.ver1.0.g322580	GC2	0.337248			Jasmonate
VITVvi_vCabSauv08_v1.1_Primary000010F.ver1.0.g323940	GC2	0.336216			12-oxophytodienoate reductase
VITVvi_vCabSauv08_v1.1_Primary000000F.ver1.0.g260730	GC2	0.336088			Clathrin assembly protein
VITVvi_vCabSauv08_v1.1_Primary000026F.ver1.0.g374790	GC2	0.336039			chorismate mutase
VITVvi_vCabSauv08_v1.1_Primary000160F.ver1.0.g541120	GC2	0.335931			Belongs to the TRAFAC class dynamin-like GTPase superfamily. Dynamin Fzo YdjA family
VITVvi_vCabSauv08_v1.1_Primary000028F.ver1.0.g384290	GC2	0.335386			belongs to the protein kinase superfamily
VITVvi_vCabSauv08_v1.1_Primary000010F.ver1.0.g324930	GC2	0.334923			O-acyltransferase
VITVvi_vCabSauv08_v1.1_Haplotig000006F_033.ver1.0.g061720	GC2	0.334156			Belongs to the small GTPase superfamily. Arf family
VITVvi_vCabSauv08_v1.1_Primary000031F.ver1.0.g393360	GC2	0.333003			Belongs to the TRAFAC class myosin-kinesin ATPase superfamily. Myosin family
VITVvi_vCabSauv08_v1.1_Primary000161F.ver1.0.g542470	GC2	0.332865			Belongs to the mitochondrial carrier (TC 2.A.29) family
VITVvi_vCabSauv08_v1.1_Primary000005F.ver1.0.g297700	GC2	0.33116			The RING-variant domain is a C4HC3 zinc-finger like motif found in a number of cellular and viral proteins. Some of these proteins have been shown both in vivo and in vitro to have ubiquitin E3 ligase activity.
VITVvi_vCabSauv08_v1.1_Primary000011F.ver1.0.g329500	GC2	0.330453			Dehydrogenase
VITVvi_vCabSauv08_v1.1_Haplotig000006F_025.ver1.0.g060700	GC2	0.329056			ethylene-responsive transcription factor
VITVvi_vCabSauv08_v1.1_Primary000253F.ver1.0.g580690	GC2	0.32846			Splicing factor 3B subunit
VITVvi_vCabSauv08_v1.1_Haplotig000089F_008.ver1.0.g194300	GC2	0.327193			Lysophospholipid acyltransferase
VITVvi_vCabSauv08_v1.1_Primary000001F.ver1.0.g269130	GC2	0.325994			Sugar phosphate phosphate translocator
VITVvi_vCabSauv08_v1.1_Primary000010F.ver1.0.g327900	GC2	0.32537			isoform X1
VITVvi_vCabSauv08_v1.1_Primary000130F.ver1.0.g519900	GC2	0.324999			hydrolase, alpha beta fold family
VITVvi_vCabSauv08_v1.1_Primary000028F.ver1.0.g385240	GC2	0.324887			Belongs to the class I-like SAM-binding methyltransferase superfamily. Cation-independent O- methyltransferase family
VITVvi_vCabSauv08_v1.1_Primary000010F.ver1.0.g326850	GC2	0.32399			stem vascular tissue pattern formation
VITVvi_vCabSauv08_v1.1_Primary000003F.ver1.0.g290610	GC2	0.32392			Classical arabinogalactan protein 5-like
VITVvi_vCabSauv08_v1.1_Primary000028F.ver1.0.g385250	GC2	0.323865			Optic atrophy 3 protein
VITVvi_vCabSauv08_v1.1_Primary000123F.ver1.0.g512620	GC2	0.323771			zinc transporter
VITVvi_vCabSauv08_v1.1_Primary000153F.ver1.0.g536320	GC2	0.323182			Plant lipoxygenase may be involved in a number of diverse aspects of plant physiology including growth and development, pest resistance, and senescence or responses to wounding
VITVvi_vCabSauv08_v1.1_Primary000014F.ver1.0.g337520	GC2	0.322608			Cytochrome b561 and DOMON domain-containing protein
VITVvi_vCabSauv08_v1.1_Primary000130F.ver1.0.g520400	GC2	0.322132			CDPK-related kinase
VITVvi_vCabSauv08_v1.1_Primary000028F.ver1.0.g383720	GC2	0.322096			sphingosine kinase
VITVvi_vCabSauv08_v1.1_Primary000007F.ver1.0.g311350	GC2	0.32207			Belongs to the cytochrome P450 family
VITVvi_vCabSauv08_v1.1_Primary000001F.ver1.0.g268760	GC2	0.321639			transcription factor
VITVvi_vCabSauv08_v1.1_Primary000039F.ver1.0.g409480	GC2	0.32125			riboflavin biosynthesis protein
VITVvi_vCabSauv08_v1.1_Primary000001F.ver1.0.g270220	GC2	0.32104			Belongs to the OSBP family
VITVvi_vCabSauv08_v1.1_Primary000139F.ver1.0.g526430	GC2	0.31943			BEST Arabidopsis thaliana protein match is
VITVvi_vCabSauv08_v1.1_Primary000026F.ver1.0.g376190	GC2	0.319386			Belongs to the histidine acid phosphatase family
VITVvi_vCabSauv08_v1.1_Primary000037F.ver1.0.g403820	GC2	0.319355			ABC transporter C family member
VITVvi_vCabSauv08_v1.1_Haplotig000013F_019.ver1.0.g085880	GC2	0.318238			Hydroxymethylglutaryl-CoA lyase
VITVvi_vCabSauv08_v1.1_Primary000001F.ver1.0.g267530	GC2	0.318207			Catalyzes the synthesis of activated sulfate
VITVvi_vCabSauv08_v1.1_Primary000010F.ver1.0.g328140	GC2	0.318041			ethanolamine kinase
VITVvi_vCabSauv08_v1.1_Primary000018F.ver1.0.g349930	GC2	0.31796			PHD and RING finger domain-containing protein
VITVvi_vCabSauv08_v1.1_Primary000003F.ver1.0.g286390	GC2	0.317929			Calcineurin-like phosphoesterase
VITVvi_vCabSauv08_v1.1_Primary000038F.ver1.0.g407760	GC2	0.317473			Belongs to the ABC transporter superfamily. ABCG family. PDR (TC 3.A.1.205) subfamily
VITVvi_vCabSauv08_v1.1_Primary000002F.ver1.0.g282200	GC2	0.316872			Belongs to the class I-like SAM-binding methyltransferase superfamily. Cation-independent O- methyltransferase family
VITVvi_vCabSauv08_v1.1_Primary000010F.ver1.0.g323280	GC2	0.314932			phosphoinositide phosphatase
VITVvi_vCabSauv08_v1.1_Primary000018F.ver1.0.g348490	GC2	0.313745			Belongs to the class-I aminoacyl-tRNA synthetase family
VITVvi_vCabSauv08_v1.1_Primary000092F.ver1.0.g479980	GC2	0.313138			RPM1-interacting protein
VITVvi_vCabSauv08_v1.1_Primary000022F.ver1.0.g360870	GC2	0.312446			inactive poly ADP-ribose polymerase
VITVvi_vCabSauv08_v1.1_Primary000008F.ver1.0.g315220	GC2	0.311831			Belongs to the mitochondrial carrier (TC 2.A.29) family
VITVvi_vCabSauv08_v1.1_Primary000000F.ver1.0.g262270	GC2	0.31176			Protein of unknown function (DUF1639)
VITVvi_vCabSauv08_v1.1_Haplotig000004F_076.ver1.0.g049300	GC2	0.311475			-
VITVvi_vCabSauv08_v1.1_Haplotig000113F_005.ver1.0.g211350	GC2	0.311153			Belongs to the cyclin family
VITVvi_vCabSauv08_v1.1_Primary000051F.ver1.0.g426200	GC2	0.31109			ADP-ribosylation factor GTPase-activating protein
VITVvi_vCabSauv08_v1.1_Primary000003F.ver1.0.g293280	GC2	0.311041			histone H3-K36 methylation
VITVvi_vCabSauv08_v1.1_Primary000054F.ver1.0.g430480	GC2	0.310829			WRKY Transcription Factor
VITVvi_vCabSauv08_v1.1_Primary000041F.ver1.0.g413500	GC2	0.310759			Involved in the retrieval of endoplasmic reticulum membrane proteins from the early Golgi compartment
VITVvi_vCabSauv08_v1.1_Primary000028F.ver1.0.g383920	GC2	0.309974			isoform X1
VITVvi_vCabSauv08_v1.1_Primary000003F.ver1.0.g285600	GC2	0.309721			Type I inositol 1,4,5-trisphosphate 5-phosphatase
VITVvi_vCabSauv08_v1.1_Primary000001F.ver1.0.g274860	GC2	0.309614			May be involved in both secretory and endocytic intracellular trafficking in the endosomal prevacuolar compartments
VITVvi_vCabSauv08_v1.1_Primary000044F.ver1.0.g416140	GC2	0.309394			aldo-keto reductase
VITVvi_vCabSauv08_v1.1_Primary000000F.ver1.0.g260770	GC2	0.309096			TMEM214, C-terminal, caspase 4 activator
VITVvi_vCabSauv08_v1.1_Primary000000F.ver1.0.g263790	GC2	0.308472			OPT oligopeptide transporter protein
VITVvi_vCabSauv08_v1.1_Primary000014F.ver1.0.g339900	GC2	0.308215			Ribonuclease 3-like protein 3
VITVvi_vCabSauv08_v1.1_Primary000085F.ver1.0.g471270	GC2	0.308091			Ketose-bisphosphate aldolase class-II family protein
VITVvi_vCabSauv08_v1.1_Primary000018F.ver1.0.g350510	GC2	0.307877			Ring finger domain
VITVvi_vCabSauv08_v1.1_Primary000292F.ver1.0.g589000	GC2	0.307496			cationic amino acid transporter
VITVvi_vCabSauv08_v1.1_Primary000011F.ver1.0.g330780	GC2	0.306792			protein serine/threonine phosphatase activity
VITVvi_vCabSauv08_v1.1_Primary000026F.ver1.0.g375270	GC2	0.304794			Protein of unknown function (DUF1666)
VITVvi_vCabSauv08_v1.1_Primary000035F.ver1.0.g401040	GC2	0.30462			amino acid transporter
VITVvi_vCabSauv08_v1.1_Primary000103F.ver1.0.g493550	GC2	0.304525			Belongs to the GST superfamily
VITVvi_vCabSauv08_v1.1_Haplotig000019F_046.ver1.0.g101360	GC2	0.304434			Belongs to the synaptobrevin family
VITVvi_vCabSauv08_v1.1_Primary000041F.ver1.0.g412160	GC2	0.303107			Stress enhanced protein 2
VITVvi_vCabSauv08_v1.1_Primary000276F.ver1.0.g585530	GC2	0.302989			inosine-uridine preferring nucleoside hydrolase
VITVvi_vCabSauv08_v1.1_Haplotig000201F_015.ver1.0.g241030	GC2	0.302812			SET domain protein
VITVvi_vCabSauv08_v1.1_Primary000026F.ver1.0.g378860	GC2	0.302376			Catalyzes the rate-limiting step of the oxidative pentose-phosphate pathway, which represents a route for the dissimilation of carbohydrates besides glycolysis
VITVvi_vCabSauv08_v1.1_Primary000000F.ver1.0.g262740	GC2	0.301865			serine threonine-protein kinase
VITVvi_vCabSauv08_v1.1_Primary000035F.ver1.0.g401650	GC2	0.301801			allene oxide cyclase
VITVvi_vCabSauv08_v1.1_Primary000336F.ver1.0.g597200	GC2	0.301793			Integral membrane single C2 domain protein
VITVvi_vCabSauv08_v1.1_Primary000020F.ver1.0.g356780	GC2	0.301361			-
VITVvi_vCabSauv08_v1.1_Primary000029F.ver1.0.g387670	GC2	0.301048			GABA transporter 1-like
VITVvi_vCabSauv08_v1.1_Primary000003F.ver1.0.g291420	GC2	0.300149			phosphoglycerate
VITVvi_vCabSauv08_v1.1_Primary000041F.ver1.0.g413080	GC2	0.30012			nicotinate
VITVvi_vCabSauv08_v1.1_Haplotig000105F_014.ver1.0.g207670	GC2	0.299637			calcium-dependent protein kinase
VITVvi_vCabSauv08_v1.1_Primary000007F.ver1.0.g310180	GC2	0.299633			protein binding zinc ion binding
VITVvi_vCabSauv08_v1.1_Primary000028F.ver1.0.g384930	GC2	0.298718			MACPF domain-containing protein
VITVvi_vCabSauv08_v1.1_Primary000001F.ver1.0.g271990	GC2	0.298359			dnaJ homolog subfamily C member 3 homolog
VITVvi_vCabSauv08_v1.1_Primary000038F.ver1.0.g407790	GC2	0.29773			Belongs to the ABC transporter superfamily. ABCG family. PDR (TC 3.A.1.205) subfamily
VITVvi_vCabSauv08_v1.1_Primary000271F.ver1.0.g584590	GC2	0.297589			Protein of unknown function (DUF1644)
VITVvi_vCabSauv08_v1.1_Primary000018F.ver1.0.g350420	GC2	0.295901			glutathione s-transferase
VITVvi_vCabSauv08_v1.1_Primary000067F.ver1.0.g450300	GC2	0.295853			APO protein 3
VITVvi_vCabSauv08_v1.1_Primary000001F.ver1.0.g272490	GC2	0.295334			receptor-like protein kinase
VITVvi_vCabSauv08_v1.1_Primary000085F.ver1.0.g470410	GC2	0.295315			CBS domain-containing protein
VITVvi_vCabSauv08_v1.1_Primary000005F.ver1.0.g302050	GC2	0.294983			ABC1 protein At2g40090
VITVvi_vCabSauv08_v1.1_Primary000041F.ver1.0.g411000	GC2	0.29461			(NAC) domain-containing protein
VITVvi_vCabSauv08_v1.1_Primary000027F.ver1.0.g380970	GC2	0.293813			Copper-transporting ATPase
VITVvi_vCabSauv08_v1.1_Primary000029F.ver1.0.g386860	GC2	0.293207			dolichol
VITVvi_vCabSauv08_v1.1_Primary000137F.ver1.0.g525630	GC2	0.292477			-
VITVvi_vCabSauv08_v1.1_Haplotig000119F_006.ver1.0.g216230	GC2	0.292017			Vacuolar protein sorting-associated protein
VITVvi_vCabSauv08_v1.1_Primary000101F.ver1.0.g491620	GC2	0.291626			BSD domain-containing protein
VITVvi_vCabSauv08_v1.1_Primary000090F.ver1.0.g478060	GC2	0.291366			Desumoylating isopeptidase
VITVvi_vCabSauv08_v1.1_Primary000085F.ver1.0.g470940	GC2	0.290436			belongs to the protein kinase superfamily
VITVvi_vCabSauv08_v1.1_Primary000065F.ver1.0.g446510	GC2	0.290384			glycosyltransferase
VITVvi_vCabSauv08_v1.1_Primary000005F.ver1.0.g300140	GC2	0.288378			Serine arginine-rich splicing factor
VITVvi_vCabSauv08_v1.1_Primary000014F.ver1.0.g339070	GC2	0.287446			ultrapetala
VITVvi_vCabSauv08_v1.1_Primary000026F.ver1.0.g377340	GC2	0.287317			Catalyzes the oxidation of L-aspartate to iminoaspartate
VITVvi_vCabSauv08_v1.1_Primary000000F.ver1.0.g260710	GC2	0.28707			receptor-like protein kinase
VITVvi_vCabSauv08_v1.1_Primary000010F.ver1.0.g323900	GC2	0.286502			At1g04910-like
VITVvi_vCabSauv08_v1.1_Primary000099F.ver1.0.g488410	GC2	0.28637			-
VITVvi_vCabSauv08_v1.1_Primary000000F.ver1.0.g256880	GC2	0.285603			protection from non-homologous end joining at telomere
VITVvi_vCabSauv08_v1.1_Primary000008F.ver1.0.g314750	GC2	0.285563			Protein of unknown function (DUF3675)
VITVvi_vCabSauv08_v1.1_Primary000014F.ver1.0.g339930	GC2	0.284584			Acid phosphatase vanadium-dependent haloperoxidase-related protein
VITVvi_vCabSauv08_v1.1_Haplotig000043F_024.ver1.0.g150130	GC2	0.284435			Component of the cytosolic iron-sulfur (Fe-S) protein assembly (CIA) machinery. Required for the maturation of extramitochondrial Fe-S proteins. Part of an electron transfer chain functioning in an early step of cytosolic Fe-S biogenesis. Electrons are transferred to the Fe-S cluster from NADPH via a FAD- and FMN-containing diflavin oxidoreductase. Has anti- apoptotic effects in the cell
VITVvi_vCabSauv08_v1.1_Primary000026F.ver1.0.g376990	GC2	0.283637			DNA repair protein
VITVvi_vCabSauv08_v1.1_Primary000000F.ver1.0.g259570	GC2	0.283567			Protein NRT1 PTR FAMILY
VITVvi_vCabSauv08_v1.1_Primary000028F.ver1.0.g384860	GC2	0.282977			E3 ubiquitin-protein ligase
VITVvi_vCabSauv08_v1.1_Primary000025F.ver1.0.g372980	GC2	0.282939			Calmodulin-binding protein
VITVvi_vCabSauv08_v1.1_Primary000133F.ver1.0.g523520	GC2	0.282351			serine threonine-protein kinase
VITVvi_vCabSauv08_v1.1_Haplotig000058F_016.ver1.0.g167150	GC2	0.282163			Ubiquitin exists either covalently attached to another protein, or free (unanchored). When covalently bound, it is conjugated to target proteins via an isopeptide bond either as a monomer (monoubiquitin), a polymer linked via different Lys residues of the ubiquitin (polyubiquitin chains) or a linear polymer linked via the initiator Met of the ubiquitin (linear polyubiquitin chains). Polyubiquitin…
VITVvi_vCabSauv08_v1.1_Primary000003F.ver1.0.g293340	GC2	0.282038			udp-sugar pyrophosphorylase
VITVvi_vCabSauv08_v1.1_Haplotig000004F_076.ver1.0.g048610	GC2	0.281941			Calcium uniporter protein
VITVvi_vCabSauv08_v1.1_Primary000002F.ver1.0.g281540	GC2	0.281627			Glutamate-cysteine ligase
VITVvi_vCabSauv08_v1.1_Primary000099F.ver1.0.g487610	GC2	0.281379			Target of Myb protein
VITVvi_vCabSauv08_v1.1_Primary000022F.ver1.0.g362830	GC2	0.281276			LRR receptor-like serine threonine-protein kinase
VITVvi_vCabSauv08_v1.1_Primary000024F.ver1.0.g371190	GC2	0.28033			LRR receptor-like serine threonine-protein kinase
VITVvi_vCabSauv08_v1.1_Primary000001F.ver1.0.g274350	GC2	0.279644			RING-type E3 ubiquitin transferase
VITVvi_vCabSauv08_v1.1_Primary000001F.ver1.0.g266010	GC2	0.279415			EGF domain-specific O-linked N-acetylglucosamine transferase-like
VITVvi_vCabSauv08_v1.1_Primary000060F.ver1.0.g438160	GC2	0.278887			chitinase activity
VITVvi_vCabSauv08_v1.1_Primary000002F.ver1.0.g281810	GC2	0.278367			Belongs to the MIP aquaporin (TC 1.A.8) family
VITVvi_vCabSauv08_v1.1_Haplotig000052F_016.ver1.0.g161540	GC2	0.277851			-
VITVvi_vCabSauv08_v1.1_Primary000001F.ver1.0.g273970	GC2	0.277723			Belongs to the thioredoxin family
VITVvi_vCabSauv08_v1.1_Primary000041F.ver1.0.g412230	GC2	0.276519			-
VITVvi_vCabSauv08_v1.1_Haplotig000006F_033.ver1.0.g061210	GC2	0.276444			MATH domain-containing protein
VITVvi_vCabSauv08_v1.1_Primary000008F.ver1.0.g316920	GC2	0.276166			belongs to the protein kinase superfamily
VITVvi_vCabSauv08_v1.1_Primary000202F.ver1.0.g564160	GC2	0.276074			non-specific phospholipase
VITVvi_vCabSauv08_v1.1_Primary000024F.ver1.0.g371020	GC2	0.276062			Septum-promoting GTP-binding protein
VITVvi_vCabSauv08_v1.1_Primary000035F.ver1.0.g401720	GC2	0.275947			Nuclear matrix constituent protein 1-like
VITVvi_vCabSauv08_v1.1_Primary000026F.ver1.0.g376540	GC2	0.275073			transcription factor
VITVvi_vCabSauv08_v1.1_Haplotig000018F_013.ver1.0.g096840	GC2	0.274855			E3 ubiquitin-protein ligase
VITVvi_vCabSauv08_v1.1_Primary000088F.ver1.0.g474440	GC2	0.274646			Flowering time control protein
VITVvi_vCabSauv08_v1.1_Primary000021F.ver1.0.g358360	GC2	0.274534			Plant protein of unknown function (DUF868)
VITVvi_vCabSauv08_v1.1_Primary000007F.ver1.0.g307910	GC2	0.274279			eukaryotic translation initiation factor
VITVvi_vCabSauv08_v1.1_Primary000041F.ver1.0.g411750	GC2	0.27342			TSL-kinase interacting protein
VITVvi_vCabSauv08_v1.1_Primary000001F.ver1.0.g272080	GC2	0.272706			zinc finger
VITVvi_vCabSauv08_v1.1_Haplotig000004F_076.ver1.0.g050010	GC2	0.271393			Periodic tryptophan protein 1 homolog
VITVvi_vCabSauv08_v1.1_Primary000055F.ver1.0.g433880	GC2	0.271359			Polyamine oxidase 4
VITVvi_vCabSauv08_v1.1_Primary000009F.ver1.0.g322440	GC2	0.2713			protein binding zinc ion binding
VITVvi_vCabSauv08_v1.1_Haplotig000006F_034.ver1.0.g062870	GC2	0.27096			ammonium transporter
VITVvi_vCabSauv08_v1.1_Primary000039F.ver1.0.g408560	GC2	0.270582			Cysteine-rich and transmembrane domain-containing protein
VITVvi_vCabSauv08_v1.1_Primary000007F.ver1.0.g309880	GC2	0.270214			Brefeldin A-inhibited guanine nucleotide-exchange protein
VITVvi_vCabSauv08_v1.1_Primary000009F.ver1.0.g320930	GC2	0.270209			-
VITVvi_vCabSauv08_v1.1_Primary000063F.ver1.0.g444880	GC2	0.270148			Mitochondrial import inner membrane translocase subunit
VITVvi_vCabSauv08_v1.1_Primary000171F.ver1.0.g548930	GC2	0.270094			Belongs to the glycosyl hydrolase 17 family
VITVvi_vCabSauv08_v1.1_Primary000153F.ver1.0.g536240	GC2	0.270039			GTP diphosphokinase RSH2, chloroplastic
VITVvi_vCabSauv08_v1.1_Primary000024F.ver1.0.g369430	GC2	0.269558			Xylosyltransferase
VITVvi_vCabSauv08_v1.1_Primary000093F.ver1.0.g481310	GC2	0.269533			Diacylglycerol kinase
VITVvi_vCabSauv08_v1.1_Haplotig000089F_008.ver1.0.g193590	GC2	0.269473			belongs to the protein kinase superfamily
VITVvi_vCabSauv08_v1.1_Primary000000F.ver1.0.g262490	GC2	0.26887			-
VITVvi_vCabSauv08_v1.1_Primary000024F.ver1.0.g370210	GC2	0.268821			Belongs to the Ca(2 ) cation antiporter (CaCA) (TC 2.A.19) family
VITVvi_vCabSauv08_v1.1_Primary000003F.ver1.0.g292830	GC2	0.268318			Protein of unknown function (DUF632)
VITVvi_vCabSauv08_v1.1_Primary000000F.ver1.0.g261690	GC2	0.268187			phosphatidylserine synthase
VITVvi_vCabSauv08_v1.1_Primary000000F.ver1.0.g262690	GC2	0.26778			transfer
VITVvi_vCabSauv08_v1.1_Haplotig000004F_076.ver1.0.g050490	GC2	0.267455			Transcriptional activator that specifically binds 5'- GATA-3' or 5'-GAT-3' motifs within gene promoters
VITVvi_vCabSauv08_v1.1_Primary000005F.ver1.0.g298600	GC2	0.267445			Protein of unknown function, DUF604
VITVvi_vCabSauv08_v1.1_Primary000620F.ver1.0.g619210	GC2	0.266613			-
VITVvi_vCabSauv08_v1.1_Primary000007F.ver1.0.g311950	GC2	0.266149			Belongs to the sulfotransferase 1 family
VITVvi_vCabSauv08_v1.1_Primary000029F.ver1.0.g387490	GC2	0.265733			Belongs to the peptidase A1 family
VITVvi_vCabSauv08_v1.1_Haplotig000119F_006.ver1.0.g216370	GC2	0.26568			LRR receptor-like serine threonine-protein kinase
VITVvi_vCabSauv08_v1.1_Primary000044F.ver1.0.g416350	GC2	0.265506			MACPF domain-containing protein
VITVvi_vCabSauv08_v1.1_Primary000558F.ver1.0.g617020	GC2	0.26537			SNARE associated Golgi protein
VITVvi_vCabSauv08_v1.1_Primary000041F.ver1.0.g413050	GC2	0.265129			PI-PLC X domain-containing protein
VITVvi_vCabSauv08_v1.1_Primary000065F.ver1.0.g445800	GC2	0.264685			-
VITVvi_vCabSauv08_v1.1_Primary000088F.ver1.0.g473780	GC2	0.264385			C2 and GRAM domain-containing protein
VITVvi_vCabSauv08_v1.1_Primary000002F.ver1.0.g283610	GC2	0.263719			-
VITVvi_vCabSauv08_v1.1_Primary000005F.ver1.0.g300600	GC2	0.263293			membrane protein At1g06890-like
VITVvi_vCabSauv08_v1.1_Haplotig000105F_014.ver1.0.g207770	GC2	0.262275			Phosphoinositide phospholipase C
VITVvi_vCabSauv08_v1.1_Primary000005F.ver1.0.g300200	GC2	0.262167			phosphatase 2C
VITVvi_vCabSauv08_v1.1_Haplotig000052F_016.ver1.0.g161470	GC2	0.261918			serine threonine-protein kinase
VITVvi_vCabSauv08_v1.1_Primary000010F.ver1.0.g326650	GC2	0.261699			Bark storage protein
VITVvi_vCabSauv08_v1.1_Primary000014F.ver1.0.g341130	GC2	0.261458			Two pore calcium channel protein
VITVvi_vCabSauv08_v1.1_Haplotig000004F_018.ver1.0.g043440	GC2	0.261243			Belongs to the peptidase A1 family
VITVvi_vCabSauv08_v1.1_Primary000054F.ver1.0.g430350	GC2	0.260925			Core-2/I-Branching enzyme
VITVvi_vCabSauv08_v1.1_Primary000026F.ver1.0.g376590	GC2	0.260653			Belongs to the AAA ATPase family
VITVvi_vCabSauv08_v1.1_Primary000034F.ver1.0.g398130	GC2	0.260573			Alpha-(1,4)-fucosyltransferase
VITVvi_vCabSauv08_v1.1_Primary000027F.ver1.0.g381080	GC2	0.260511			Protein slowmo homolog
VITVvi_vCabSauv08_v1.1_Primary000003F.ver1.0.g291350	GC2	0.260241			WD repeat-containing protein
VITVvi_vCabSauv08_v1.1_Primary000292F.ver1.0.g589010	GC2	0.259851			cation-chloride co-transporter
VITVvi_vCabSauv08_v1.1_Primary000161F.ver1.0.g541820	GC2	0.259511			Acetyl-coenzyme A synthetase
VITVvi_vCabSauv08_v1.1_Primary000099F.ver1.0.g488240	GC2	0.258836			Belongs to the plant dehydrin family
VITVvi_vCabSauv08_v1.1_Primary000237F.ver1.0.g575860	GC2	0.25859			Component of the acetyl coenzyme A carboxylase (ACC) complex. Biotin carboxylase (BC) catalyzes the carboxylation of biotin on its carrier protein (BCCP) and then the CO(2) group is transferred by the transcarboxylase to acetyl-CoA to form malonyl- CoA
VITVvi_vCabSauv08_v1.1_Primary000002F.ver1.0.g279960	GC2	0.258428			ACT domain containing protein
VITVvi_vCabSauv08_v1.1_Haplotig000113F_005.ver1.0.g211860	GC2	0.25833			mediator of RNA polymerase II transcription subunit
VITVvi_vCabSauv08_v1.1_Primary000021F.ver1.0.g359200	GC2	0.258272			Monogalactosyldiacylglycerol synthase
VITVvi_vCabSauv08_v1.1_Primary000035F.ver1.0.g402110	GC2	0.258192			-
VITVvi_vCabSauv08_v1.1_Haplotig000113F_005.ver1.0.g211310	GC2	0.257714			Chloride channel protein
VITVvi_vCabSauv08_v1.1_Primary000005F.ver1.0.g298890	GC2	0.256696			Belongs to the GRAS family
VITVvi_vCabSauv08_v1.1_Primary000060F.ver1.0.g438050	GC2	0.254586			Desaturase
VITVvi_vCabSauv08_v1.1_Primary000077F.ver1.0.g459120	GC2	0.254448			Pyridoxal kinase
VITVvi_vCabSauv08_v1.1_Primary000024F.ver1.0.g368490	GC2	0.25422			ADP-ribosylation factor GTPase-activating protein
VITVvi_vCabSauv08_v1.1_Primary000020F.ver1.0.g355940	GC2	0.254139			Endoplasmic reticulum metallopeptidase
VITVvi_vCabSauv08_v1.1_Primary000057F.ver1.0.g435540	GC2	0.253882			serine arginine-rich splicing factor
VITVvi_vCabSauv08_v1.1_Primary000025F.ver1.0.g372580	GC2	0.25317			Heat shock protein 70 (HSP70)-interacting protein
VITVvi_vCabSauv08_v1.1_Primary000171F.ver1.0.g549280	GC2	0.252666			metal ion binding
VITVvi_vCabSauv08_v1.1_Primary000001F.ver1.0.g267260	GC2	0.252477			thioredoxin-like
VITVvi_vCabSauv08_v1.1_Primary000005F.ver1.0.g300480	GC2	0.252435			-
VITVvi_vCabSauv08_v1.1_Primary000001F.ver1.0.g269770	GC2	0.252265			RNA-binding component of the eukaryotic translation initiation factor 3 (eIF-3) complex, which is involved in protein synthesis of a specialized repertoire of mRNAs and, together with other initiation factors, stimulates binding of mRNA and methionyl-tRNAi to the 40S ribosome. The eIF-3 complex specifically targets and initiates translation of a subset of mRNAs involved in cell proliferation. Thi…
VITVvi_vCabSauv08_v1.1_Primary000026F.ver1.0.g374620	GC2	0.252178			Belongs to the glycosyltransferase 8 family
VITVvi_vCabSauv08_v1.1_Primary000041F.ver1.0.g411010	GC2	0.252171			beta-galactosidase
VITVvi_vCabSauv08_v1.1_Primary000028F.ver1.0.g383930	GC2	0.251708			bromo domain
VITVvi_vCabSauv08_v1.1_Haplotig000043F_036.ver1.0.g151190	GC2	0.251606			Domain found in Dishevelled, Egl-10, and Pleckstrin (DEP)
VITVvi_vCabSauv08_v1.1_Primary000065F.ver1.0.g445160	GC2	0.250557			Fatty-acid-binding protein
VITVvi_vCabSauv08_v1.1_Primary000022F.ver1.0.g363830	GC2	0.249795			2-aminoethanethiol
VITVvi_vCabSauv08_v1.1_Primary000001F.ver1.0.g271240	GC2	0.249739			Serine arginine-rich splicing factor
VITVvi_vCabSauv08_v1.1_Primary000014F.ver1.0.g341240	GC2	0.249689			serine threonine-protein kinase
VITVvi_vCabSauv08_v1.1_Primary000024F.ver1.0.g370080	GC2	0.249316			Ring finger protein
VITVvi_vCabSauv08_v1.1_Primary000358F.ver1.0.g600340	GC2	0.248974			Histidine protein methyltransferase 1 homolog
VITVvi_vCabSauv08_v1.1_Haplotig000080F_001.ver1.0.g183720	GC2	0.248711			Belongs to the citrate synthase family
VITVvi_vCabSauv08_v1.1_Primary000000F.ver1.0.g263150	GC2	0.248237			Transmembrane Fragile-X-F protein
VITVvi_vCabSauv08_v1.1_Primary000009F.ver1.0.g322540	GC2	0.248128			phosphatidylinositol phosphatidylcholine transfer protein
VITVvi_vCabSauv08_v1.1_Primary000014F.ver1.0.g339140	GC2	0.247202			Probably involved in membrane trafficking
VITVvi_vCabSauv08_v1.1_Primary000000F.ver1.0.g256890	GC2	0.245731			Belongs to the peptidase M10A family
VITVvi_vCabSauv08_v1.1_Primary000011F.ver1.0.g329490	GC2	0.24552			Dehydrogenase
VITVvi_vCabSauv08_v1.1_Haplotig000027F_024.ver1.0.g122070	GC2	0.244761			Kinase-like
VITVvi_vCabSauv08_v1.1_Primary000001F.ver1.0.g270500	GC2	0.244735			Belongs to the heat shock protein 70 family
VITVvi_vCabSauv08_v1.1_Primary000114F.ver1.0.g503010	GC2	0.244631			phospholipase d
VITVvi_vCabSauv08_v1.1_Primary000550F.ver1.0.g616580	GC2	0.243594			Belongs to the iron ascorbate-dependent oxidoreductase family
VITVvi_vCabSauv08_v1.1_Primary000063F.ver1.0.g444940	GC2	0.242874			Transcription initiation factor
VITVvi_vCabSauv08_v1.1_Primary000026F.ver1.0.g378250	GC2	0.24236			BEST Arabidopsis thaliana protein match is Protein of
VITVvi_vCabSauv08_v1.1_Primary000024F.ver1.0.g370950	GC2	0.242241			Belongs to the SecY SEC61-alpha family
VITVvi_vCabSauv08_v1.1_Haplotig000027F_024.ver1.0.g122190	GC2	0.241563			Dirigent proteins impart stereoselectivity on the phenoxy radical-coupling reaction, yielding optically active lignans from two molecules of coniferyl alcohol in the biosynthesis of lignans, flavonolignans, and alkaloids and thus plays a central role in plant secondary metabolism
VITVvi_vCabSauv08_v1.1_Primary000142F.ver1.0.g528650	GC2	0.24109			This magnesium-dependent enzyme catalyzes the hydrolysis of ATP coupled with the transport of calcium
VITVvi_vCabSauv08_v1.1_Primary000001F.ver1.0.g269170	GC2	0.240967			At1g04910-like
VITVvi_vCabSauv08_v1.1_Primary000028F.ver1.0.g383730	GC2	0.240765			B3 domain-containing protein
VITVvi_vCabSauv08_v1.1_Primary000011F.ver1.0.g330660	GC2	0.240555			Monoacylglycerol lipase
VITVvi_vCabSauv08_v1.1_Primary000018F.ver1.0.g349470	GC2	0.240209			Ethylbenzene dehydrogenase
VITVvi_vCabSauv08_v1.1_Primary000130F.ver1.0.g520500	GC2	0.240195			Polyadenylate-binding protein-interacting protein
VITVvi_vCabSauv08_v1.1_Primary000034F.ver1.0.g399390	GC2	0.240066			UDP-galactose transporter 2-like
VITVvi_vCabSauv08_v1.1_Primary000025F.ver1.0.g374060	GC2	0.239923			-
VITVvi_vCabSauv08_v1.1_Primary000000F.ver1.0.g256200	GC2	0.239799			alpha-amylase 3
VITVvi_vCabSauv08_v1.1_Primary000002F.ver1.0.g276720	GC2	0.239399			BUD13 homolog
VITVvi_vCabSauv08_v1.1_Primary000101F.ver1.0.g490650	GC2	0.239312			Belongs to the PTH family
VITVvi_vCabSauv08_v1.1_Primary000083F.ver1.0.g466070	GC2	0.239304			Organic cation carnitine transporter
VITVvi_vCabSauv08_v1.1_Primary000171F.ver1.0.g548690	GC2	0.238718			Splicing factor, suppressor of white-apricot homolog
VITVvi_vCabSauv08_v1.1_Primary000035F.ver1.0.g400870	GC2	0.238401			Transcription factor
VITVvi_vCabSauv08_v1.1_Primary000001F.ver1.0.g269650	GC2	0.238123			serine threonine-protein kinase
VITVvi_vCabSauv08_v1.1_Primary000177F.ver1.0.g551950	GC2	0.237994			E3 ubiquitin protein ligase
VITVvi_vCabSauv08_v1.1_Primary000216F.ver1.0.g570040	GC2	0.237878			mitogen-activated protein kinase
VITVvi_vCabSauv08_v1.1_Primary000002F.ver1.0.g282300	GC2	0.236624			Polyketide cyclase dehydrase and lipid transport superfamily protein
VITVvi_vCabSauv08_v1.1_Haplotig000027F_024.ver1.0.g122200	GC2	0.236491			Dirigent proteins impart stereoselectivity on the phenoxy radical-coupling reaction, yielding optically active lignans from two molecules of coniferyl alcohol in the biosynthesis of lignans, flavonolignans, and alkaloids and thus plays a central role in plant secondary metabolism
VITVvi_vCabSauv08_v1.1_Primary000000F.ver1.0.g262760	GC2	0.236016			Regulator of Vps4 activity in the MVB pathway protein
VITVvi_vCabSauv08_v1.1_Primary000000F.ver1.0.g261560	GC2	0.235999			Sarcoplasmic reticulum histidine-rich calcium-binding protein
VITVvi_vCabSauv08_v1.1_Primary000041F.ver1.0.g412570	GC2	0.235748			Belongs to the multicopper oxidase family
VITVvi_vCabSauv08_v1.1_Primary000104F.ver1.0.g495470	GC2	0.235707			Plant protein of unknown function (DUF868)
VITVvi_vCabSauv08_v1.1_Primary000039F.ver1.0.g409090	GC2	0.235587			UDP-arabinose 4-epimerase
VITVvi_vCabSauv08_v1.1_Primary000027F.ver1.0.g381180	GC2	0.235581			-
VITVvi_vCabSauv08_v1.1_Primary000205F.ver1.0.g565630	GC2	0.234961			Protein FAM135B-like isoform X1
VITVvi_vCabSauv08_v1.1_Haplotig000046F_003.ver1.0.g153330	GC2	0.234414			Involved in transport of proteins from the cis medial- Golgi to the trans-Golgi network
VITVvi_vCabSauv08_v1.1_Primary000093F.ver1.0.g481120	GC2	0.234278			-
VITVvi_vCabSauv08_v1.1_Primary000003F.ver1.0.g291130	GC2	0.234242			Synaptonemal complex protein
VITVvi_vCabSauv08_v1.1_Primary000041F.ver1.0.g411310	GC2	0.234191			Auxilin-related protein
VITVvi_vCabSauv08_v1.1_Primary000001F.ver1.0.g266480	GC2	0.234143			Belongs to the disease resistance NB-LRR family
VITVvi_vCabSauv08_v1.1_Primary000100F.ver1.0.g489720	GC2	0.233764			Belongs to the class-I pyridine nucleotide-disulfide oxidoreductase family
VITVvi_vCabSauv08_v1.1_Primary000031F.ver1.0.g394560	GC2	0.233634			Regulatory protein
VITVvi_vCabSauv08_v1.1_Primary000011F.ver1.0.g330940	GC2	0.232329			asparagine synthetase
VITVvi_vCabSauv08_v1.1_Primary000000F.ver1.0.g258650	GC2	0.23226			Belongs to the multi antimicrobial extrusion (MATE) (TC 2.A.66.1) family
VITVvi_vCabSauv08_v1.1_Primary000000F.ver1.0.g263020	GC2	0.230863			Removes the N-terminal methionine from nascent proteins. The N-terminal methionine is often cleaved when the second residue in the primary sequence is small and uncharged (Met-Ala-, Cys, Gly, Pro, Ser, Thr, or Val)
VITVvi_vCabSauv08_v1.1_Primary000041F.ver1.0.g411580	GC2	0.230738			SH3 domain-containing protein
VITVvi_vCabSauv08_v1.1_Haplotig000006F_012.ver1.0.g060310	GC2	0.230528			pre-mRNA-splicing factor
VITVvi_vCabSauv08_v1.1_Primary000065F.ver1.0.g445690	GC2	0.230326			Core-2 I-branching beta-1,6-N-acetylglucosaminyltransferase family protein
VITVvi_vCabSauv08_v1.1_Primary000014F.ver1.0.g341170	GC2	0.230205			Ion transport protein
VITVvi_vCabSauv08_v1.1_Primary000257F.ver1.0.g581420	GC2	0.230062			isoform X1
VITVvi_vCabSauv08_v1.1_Primary000002F.ver1.0.g276790	GC2	0.229538			purine permease
VITVvi_vCabSauv08_v1.1_Primary000028F.ver1.0.g384170	GC2	0.229506			establishment or maintenance of cytoskeleton polarity
VITVvi_vCabSauv08_v1.1_Primary000001F.ver1.0.g266820	GC2	0.229427			exostosin family
VITVvi_vCabSauv08_v1.1_Primary000054F.ver1.0.g432730	GC2	0.22937			U-box domain-containing protein
VITVvi_vCabSauv08_v1.1_Primary000002F.ver1.0.g275770	GC2	0.228974			Poly (ADP-ribose) polymerase
VITVvi_vCabSauv08_v1.1_Primary000029F.ver1.0.g388600	GC2	0.228892			DNA polymerase epsilon subunit
VITVvi_vCabSauv08_v1.1_Primary000101F.ver1.0.g491690	GC2	0.228688			D-aminoacyl-tRNA
VITVvi_vCabSauv08_v1.1_Primary000202F.ver1.0.g564090	GC2	0.228604			isoform X1
VITVvi_vCabSauv08_v1.1_Haplotig000121F_006.ver1.0.g216570	GC2	0.228257			Ring finger and transmembrane domain-containing protein
VITVvi_vCabSauv08_v1.1_Primary000000F.ver1.0.g264050	GC2	0.228149			DCD (Development and cell death) domain protein
VITVvi_vCabSauv08_v1.1_Primary000010F.ver1.0.g327800	GC2	0.22794			3-ketoacyl-coa synthase
VITVvi_vCabSauv08_v1.1_Primary000008F.ver1.0.g314170	GC2	0.227303			-
VITVvi_vCabSauv08_v1.1_Primary000017F.ver1.0.g347930	GC2	0.226756			-
VITVvi_vCabSauv08_v1.1_Haplotig000052F_017.ver1.0.g161570	GC2	0.226701			-
VITVvi_vCabSauv08_v1.1_Primary000000F.ver1.0.g261170	GC2	0.226194			homeobox-leucine zipper protein
VITVvi_vCabSauv08_v1.1_Primary000003F.ver1.0.g290790	GC2	0.225804			F-box protein
VITVvi_vCabSauv08_v1.1_Primary000276F.ver1.0.g585490	GC2	0.225544			Squamosa promoter-binding-like protein
VITVvi_vCabSauv08_v1.1_Primary000063F.ver1.0.g444150	GC2	0.225446			Peptidoglycan-binding LysM domain-containing protein
VITVvi_vCabSauv08_v1.1_Primary000009F.ver1.0.g321570	GC2	0.224763			atp sulfurylase
VITVvi_vCabSauv08_v1.1_Primary000000F.ver1.0.g261230	GC2	0.224282			-
VITVvi_vCabSauv08_v1.1_Primary000002F.ver1.0.g280500	GC2	0.224183			SPX domain-containing membrane protein
VITVvi_vCabSauv08_v1.1_Primary000028F.ver1.0.g386020	GC2	0.223529			Domain of unknown function (DUF4228)
VITVvi_vCabSauv08_v1.1_Primary000067F.ver1.0.g450610	GC2	0.22347			Core-2 I-branching beta-1,6-N-acetylglucosaminyltransferase family protein
VITVvi_vCabSauv08_v1.1_Haplotig000105F_014.ver1.0.g207510	GC2	0.223062			AMP deaminase
VITVvi_vCabSauv08_v1.1_Primary000001F.ver1.0.g265950	GC2	0.222822			isoform X1
VITVvi_vCabSauv08_v1.1_Primary000104F.ver1.0.g495430	GC2	0.222788			Involved in transport from the ER to the Golgi apparatus as well as in intra-Golgi transport. It belongs to a super-family of proteins called t-SNAREs or soluble NSF (N-ethylmaleimide- sensitive factor) attachment protein receptor
VITVvi_vCabSauv08_v1.1_Primary000123F.ver1.0.g512200	GC2	0.22274			Ring finger
VITVvi_vCabSauv08_v1.1_Primary000028F.ver1.0.g385960	GC2	0.222496			-
VITVvi_vCabSauv08_v1.1_Primary000008F.ver1.0.g318900	GC2	0.222349			Belongs to the class-I pyridine nucleotide-disulfide oxidoreductase family
VITVvi_vCabSauv08_v1.1_Primary000008F.ver1.0.g315760	GC2	0.221792			ABC transporter C family member
VITVvi_vCabSauv08_v1.1_Primary000026F.ver1.0.g377500	GC2	0.22159			Removes the formyl group from the N-terminal Met of newly synthesized proteins
VITVvi_vCabSauv08_v1.1_Primary000025F.ver1.0.g373640	GC2	0.221416			-
VITVvi_vCabSauv08_v1.1_Primary000001F.ver1.0.g269660	GC2	0.220828			May be involved in both secretory and endocytic intracellular trafficking in the endosomal prevacuolar compartments
VITVvi_vCabSauv08_v1.1_Primary000002F.ver1.0.g275520	GC2	0.2208			Belongs to the glycosyltransferase 2 family
VITVvi_vCabSauv08_v1.1_Primary000010F.ver1.0.g326940	GC2	0.220717			Membrane-bound transcription factor site-1
VITVvi_vCabSauv08_v1.1_Primary000001F.ver1.0.g266690	GC2	0.220528			G-type lectin S-receptor-like serine threonine-protein kinase SD3-1
VITVvi_vCabSauv08_v1.1_Primary000099F.ver1.0.g488920	GC2	0.220357			serine threonine-protein kinase endoribonuclease
VITVvi_vCabSauv08_v1.1_Primary000003F.ver1.0.g285670	GC2	0.220213			Protein of unknown function (DUF616)
VITVvi_vCabSauv08_v1.1_Primary000002F.ver1.0.g276950	GC2	0.220002			tobamovirus multiplication protein
VITVvi_vCabSauv08_v1.1_Haplotig000001F_068.ver1.0.g020100	GC2	0.219527			Heat Stress Transcription Factor
VITVvi_vCabSauv08_v1.1_Primary000037F.ver1.0.g403660	GC2	0.219446			cation-chloride co-transporter
VITVvi_vCabSauv08_v1.1_Primary000007F.ver1.0.g312090	GC2	0.219314			atatg2,atg2
VITVvi_vCabSauv08_v1.1_Primary000060F.ver1.0.g438000	GC2	0.21907			golgin candidate
VITVvi_vCabSauv08_v1.1_Haplotig000004F_076.ver1.0.g049320	GC2	0.219			Random slug protein
VITVvi_vCabSauv08_v1.1_Primary000029F.ver1.0.g387060	GC2	0.218418			-
VITVvi_vCabSauv08_v1.1_Primary000007F.ver1.0.g308310	GC2	0.218317			E3 ubiquitin-protein ligase
VITVvi_vCabSauv08_v1.1_Primary000001F.ver1.0.g271320	GC2	0.218034			-
VITVvi_vCabSauv08_v1.1_Primary000000F.ver1.0.g259810	GC2	0.217864			Protein BASIC PENTACYSTEINE2-like
VITVvi_vCabSauv08_v1.1_Primary000011F.ver1.0.g331900	GC2	0.217385			Pentatricopeptide repeat-containing protein
VITVvi_vCabSauv08_v1.1_Primary000001F.ver1.0.g273490	GC2	0.216982			NEMP family
VITVvi_vCabSauv08_v1.1_Primary000522F.ver1.0.g615600	GC2	0.216844			regulation of response to stimulus
VITVvi_vCabSauv08_v1.1_Primary000116F.ver1.0.g507090	GC2	0.216084			Protein kinase C conserved region 2 (CalB)
VITVvi_vCabSauv08_v1.1_Primary000063F.ver1.0.g444340	GC2	0.215764			proton-transporting ATP synthase activity, rotational mechanism
VITVvi_vCabSauv08_v1.1_Primary000099F.ver1.0.g488800	GC2	0.215594			NADH:flavin oxidoreductase / NADH oxidase family
VITVvi_vCabSauv08_v1.1_Primary000000F.ver1.0.g256870	GC2	0.215529			-
VITVvi_vCabSauv08_v1.1_Primary000005F.ver1.0.g298740	GC2	0.214525			Belongs to the peptidase A1 family
VITVvi_vCabSauv08_v1.1_Primary000099F.ver1.0.g488690	GC2	0.21441			Belongs to the protein kinase superfamily
VITVvi_vCabSauv08_v1.1_Primary000002F.ver1.0.g275750	GC2	0.213453			lysine-specific demethylase
VITVvi_vCabSauv08_v1.1_Haplotig000019F_015.ver1.0.g100250	GC2	0.2134			Zinc finger, C3HC4 type (RING finger)
VITVvi_vCabSauv08_v1.1_Primary000005F.ver1.0.g299740	GC2	0.213371			ABC transporter transmembrane region
VITVvi_vCabSauv08_v1.1_Primary000167F.ver1.0.g545470	GC2	0.213096			OTU domain-containing protein
VITVvi_vCabSauv08_v1.1_Haplotig000030F_012.ver1.0.g130060	GC2	0.21254			Polyadenylate-binding protein-interacting protein
VITVvi_vCabSauv08_v1.1_Primary000028F.ver1.0.g385690	GC2	0.210918			Belongs to the TPP enzyme family
VITVvi_vCabSauv08_v1.1_Primary000101F.ver1.0.g491120	GC2	0.210546			wall-associated receptor kinase-like
VITVvi_vCabSauv08_v1.1_Primary000083F.ver1.0.g465720	GC2	0.209701			Large proline-rich protein
VITVvi_vCabSauv08_v1.1_Primary000005F.ver1.0.g298910	GC2	0.209688			Telomere repeat-binding protein
VITVvi_vCabSauv08_v1.1_Primary000001F.ver1.0.g268090	GC2	0.209249			Calcium-selective channel required to prevent calcium stores from overfilling
VITVvi_vCabSauv08_v1.1_Primary000007F.ver1.0.g310270	GC2	0.209063			alpha/beta hydrolase fold
VITVvi_vCabSauv08_v1.1_Primary000216F.ver1.0.g569960	GC2	0.208788			BTB POZ and TAZ domain-containing protein
VITVvi_vCabSauv08_v1.1_Primary000002F.ver1.0.g275880	GC2	0.208577			Heat stress transcription factor
VITVvi_vCabSauv08_v1.1_Primary000060F.ver1.0.g437390	GC2	0.20819			ATG8-interacting protein
VITVvi_vCabSauv08_v1.1_Primary000009F.ver1.0.g323020	GC2	0.207963			-
VITVvi_vCabSauv08_v1.1_Primary000010F.ver1.0.g323950	GC2	0.207883			DENN (AEX-3) domain-containing protein
VITVvi_vCabSauv08_v1.1_Primary000098F.ver1.0.g486490	GC2	0.207477			gluconokinase activity
VITVvi_vCabSauv08_v1.1_Primary000014F.ver1.0.g340800	GC2	0.207464			Belongs to the major facilitator superfamily. Sugar transporter (TC 2.A.1.1) family
VITVvi_vCabSauv08_v1.1_Primary000153F.ver1.0.g536720	GC2	0.207402			DnaJ homolog subfamily B member
VITVvi_vCabSauv08_v1.1_Haplotig000032F_002.ver1.0.g132820	GC2	0.207305			ATP phosphoribosyltransferase
VITVvi_vCabSauv08_v1.1_Primary000002F.ver1.0.g282270	GC2	0.207121			subtilisin-like protease
VITVvi_vCabSauv08_v1.1_Primary000001F.ver1.0.g267380	GC3	0.635263	AT4G13650	PPR	Pentatricopeptide repeat-containing protein
VITVvi_vCabSauv08_v1.1_Primary000029F.ver1.0.g389230	GC3	0.584717	AT5G06270	GIR1	-
VITVvi_vCabSauv08_v1.1_Primary000025F.ver1.0.g372280	GC3	0.570324			-
VITVvi_vCabSauv08_v1.1_Primary000014F.ver1.0.g339880	GC3	0.545382	AT1G69588	CLE45	-
VITVvi_vCabSauv08_v1.1_Primary000028F.ver1.0.g385680	GC3	0.543539	AT2G31090	TAX1	-
VITVvi_vCabSauv08_v1.1_Primary000140F.ver1.0.g527890	GC3	0.538294	AT4G14305	PMP22	Belongs to the peroxisomal membrane protein PXMP2 4 family
VITVvi_vCabSauv08_v1.1_Primary000026F.ver1.0.g375540	GC3	0.537415	AT5G24710	TWD40-2	-
VITVvi_vCabSauv08_v1.1_Haplotig000030F_012.ver1.0.g130270	GC3	0.527193	AT5G11970	DUF3511	Domain of unknown function (DUF3511)
VITVvi_vCabSauv08_v1.1_Primary000001F.ver1.0.g270600	GC3	0.526165		HIS4	Core component of nucleosome. Nucleosomes wrap and compact DNA into chromatin, limiting DNA accessibility to the cellular machineries which require DNA as a template. Histones thereby play a central role in transcription regulation, DNA repair, DNA replication and chromosomal stability. DNA accessibility is regulated via a complex set of post-translational modifications of histones, also called h…
VITVvi_vCabSauv08_v1.1_Haplotig000043F_024.ver1.0.g150190	GC3	0.522288	AT3G02360	PGD2	Catalyzes the oxidative decarboxylation of 6- phosphogluconate to ribulose 5-phosphate and CO(2), with concomitant reduction of NADP to NADPH
VITVvi_vCabSauv08_v1.1_Primary000025F.ver1.0.g372310	GC3	0.521979			-
VITVvi_vCabSauv08_v1.1_Primary000008F.ver1.0.g316580	GC3	0.521469	AT1G48910	YUC10	monooxygenase
VITVvi_vCabSauv08_v1.1_Primary000117F.ver1.0.g508000	GC3	0.508057	AT5G12340	DUF4228	Domain of unknown function (DUF4228)
VITVvi_vCabSauv08_v1.1_Primary000157F.ver1.0.g539680	GC3	0.504947			Cysteine-rich and transmembrane domain-containing protein
VITVvi_vCabSauv08_v1.1_Primary000011F.ver1.0.g330000	GC3	0.49571	AT2G22500	DIC1	Belongs to the mitochondrial carrier (TC 2.A.29) family
VITVvi_vCabSauv08_v1.1_Primary000088F.ver1.0.g474980	GC3	0.488415			Belongs to the carbohydrate kinase PfkB family
VITVvi_vCabSauv08_v1.1_Primary000060F.ver1.0.g439960	GC3	0.486135			-
VITVvi_vCabSauv08_v1.1_Primary000000F.ver1.0.g260800	GC3	0.484475			Uncharacterized protein At4g22758-like
VITVvi_vCabSauv08_v1.1_Haplotig000001F_068.ver1.0.g020750	GC3	0.484348			Iron-sulfur assembly protein IscA-like 2 mitochondrial
VITVvi_vCabSauv08_v1.1_Primary000003F.ver1.0.g291310	GC3	0.48434			F-box protein
VITVvi_vCabSauv08_v1.1_Primary000005F.ver1.0.g299390	GC3	0.484215			Core component of nucleosome. Nucleosomes wrap and compact DNA into chromatin, limiting DNA accessibility to the cellular machineries which require DNA as a template. Histones thereby play a central role in transcription regulation, DNA repair, DNA replication and chromosomal stability. DNA accessibility is regulated via a complex set of post-translational modifications of histones, also called h…
VITVvi_vCabSauv08_v1.1_Primary000001F.ver1.0.g271020	GC3	0.48259			glutathione s-transferase
VITVvi_vCabSauv08_v1.1_Haplotig000027F_013.ver1.0.g121150	GC3	0.462012			Protein RETICULATA-related
VITVvi_vCabSauv08_v1.1_Primary000005F.ver1.0.g295460	GC3	0.461341			histone H2B
VITVvi_vCabSauv08_v1.1_Primary000007F.ver1.0.g313020	GC3	0.458371			Secretory protein
VITVvi_vCabSauv08_v1.1_Primary000061F.ver1.0.g441910	GC3	0.45813			histone H2B
VITVvi_vCabSauv08_v1.1_Primary000009F.ver1.0.g321830	GC3	0.458022			Histone H3.3-like
VITVvi_vCabSauv08_v1.1_Primary000010F.ver1.0.g326230	GC3	0.457011			E3 ubiquitin-protein ligase
VITVvi_vCabSauv08_v1.1_Primary000114F.ver1.0.g503210	GC3	0.452974			Pathogenesis-related protein Bet v I family
VITVvi_vCabSauv08_v1.1_Haplotig000023F_025.ver1.0.g113610	GC3	0.452883			NAD(P)H dehydrogenase (quinone) activity
VITVvi_vCabSauv08_v1.1_Haplotig000119F_006.ver1.0.g216430	GC3	0.452201			-
VITVvi_vCabSauv08_v1.1_Primary000110F.ver1.0.g499170	GC3	0.451224			Glycine-rich protein A3-like
VITVvi_vCabSauv08_v1.1_Haplotig000006F_012.ver1.0.g060290	GC3	0.450085			Belongs to the GST superfamily
VITVvi_vCabSauv08_v1.1_Haplotig000043F_023.ver1.0.g149780	GC3	0.447644			UPF0496 protein 4-like
VITVvi_vCabSauv08_v1.1_Haplotig000004F_018.ver1.0.g042640	GC3	0.44665			GDP-mannose 4,6 dehydratase
VITVvi_vCabSauv08_v1.1_Haplotig000105F_014.ver1.0.g207800	GC3	0.441285			Lecithin retinol acyltransferase
VITVvi_vCabSauv08_v1.1_Primary000005F.ver1.0.g301850	GC3	0.440285			omega-3 fatty acid desaturase
VITVvi_vCabSauv08_v1.1_Primary000005F.ver1.0.g298540	GC3	0.439899			Tropinone reductase homolog
VITVvi_vCabSauv08_v1.1_Primary000028F.ver1.0.g385310	GC3	0.438911			Ras-related protein
VITVvi_vCabSauv08_v1.1_Primary000104F.ver1.0.g494500	GC3	0.435183			GTP-binding protein involved in nucleocytoplasmic transport. Required for the import of protein into the nucleus and also for RNA export. Involved in chromatin condensation and control of cell cycle
VITVvi_vCabSauv08_v1.1_Primary000005F.ver1.0.g296770	GC3	0.4348			-
VITVvi_vCabSauv08_v1.1_Haplotig000080F_010.ver1.0.g184850	GC3	0.434725			Histone H3
VITVvi_vCabSauv08_v1.1_Primary000000F.ver1.0.g265030	GC3	0.430574			-
VITVvi_vCabSauv08_v1.1_Primary000000F.ver1.0.g259470	GC3	0.427842			Aldehyde dehydrogenase family
VITVvi_vCabSauv08_v1.1_Primary000034F.ver1.0.g399700	GC3	0.427553			Belongs to the purine pyrimidine phosphoribosyltransferase family
VITVvi_vCabSauv08_v1.1_Primary000130F.ver1.0.g520390	GC3	0.426669			auxin-induced protein
VITVvi_vCabSauv08_v1.1_Primary000026F.ver1.0.g379220	GC3	0.425089			calcium-binding protein
VITVvi_vCabSauv08_v1.1_Primary000018F.ver1.0.g350390	GC3	0.424395			rapid alkalinization
VITVvi_vCabSauv08_v1.1_Primary000005F.ver1.0.g299380	GC3	0.42267			Core component of nucleosome. Nucleosomes wrap and compact DNA into chromatin, limiting DNA accessibility to the cellular machineries which require DNA as a template. Histones thereby play a central role in transcription regulation, DNA repair, DNA replication and chromosomal stability. DNA accessibility is regulated via a complex set of post-translational modifications of histones, also called h…
VITVvi_vCabSauv08_v1.1_Primary000007F.ver1.0.g313010	GC3	0.41246			Secretory protein
VITVvi_vCabSauv08_v1.1_Primary000020F.ver1.0.g357720	GC3	0.411704			Transaldolase
VITVvi_vCabSauv08_v1.1_Haplotig000027F_024.ver1.0.g122080	GC3	0.411358			-
VITVvi_vCabSauv08_v1.1_Primary000060F.ver1.0.g437730	GC3	0.40857			mitogen-activated protein kinase
VITVvi_vCabSauv08_v1.1_Primary000014F.ver1.0.g339560	GC3	0.405599			ethylene-responsive transcription factor
VITVvi_vCabSauv08_v1.1_Primary000021F.ver1.0.g359250	GC3	0.40365			DnaJ Hsp40 cysteine-rich domain superfamily protein
VITVvi_vCabSauv08_v1.1_Primary000238F.ver1.0.g576380	GC3	0.401528			Belongs to the TPP enzyme family
VITVvi_vCabSauv08_v1.1_Primary000000F.ver1.0.g262410	GC3	0.401252			VQ motif-containing protein
VITVvi_vCabSauv08_v1.1_Primary000133F.ver1.0.g522680	GC3	0.395365			WRKY Transcription Factor
VITVvi_vCabSauv08_v1.1_Haplotig000125F_007.ver1.0.g219530	GC3	0.393589			Arabinogalactan peptide
VITVvi_vCabSauv08_v1.1_Primary000035F.ver1.0.g402080	GC3	0.392467			lob domain-containing protein
VITVvi_vCabSauv08_v1.1_Primary000114F.ver1.0.g503560	GC3	0.391514			Belongs to the small GTPase superfamily. SAR1 family
VITVvi_vCabSauv08_v1.1_Primary000203F.ver1.0.g564800	GC3	0.39116			Binds to actin and affects the structure of the cytoskeleton. At high concentrations, profilin prevents the polymerization of actin, whereas it enhances it at low concentrations
VITVvi_vCabSauv08_v1.1_Primary000084F.ver1.0.g468840	GC3	0.391105			carbohydrate kinase family protein
VITVvi_vCabSauv08_v1.1_Primary000022F.ver1.0.g364600	GC3	0.39034			Alpha-1,4-glucan-protein synthase (UDP-forming)
VITVvi_vCabSauv08_v1.1_Primary000028F.ver1.0.g384280	GC3	0.389207			Clathrin is the major protein of the polyhedral coat of coated pits and vesicles
VITVvi_vCabSauv08_v1.1_Haplotig000183F_004.ver1.0.g238570	GC3	0.388224			RING-type E3 ubiquitin transferase
VITVvi_vCabSauv08_v1.1_Primary000130F.ver1.0.g520300	GC3	0.386291			Cytochrome b5
VITVvi_vCabSauv08_v1.1_Primary000005F.ver1.0.g299370	GC3	0.383806			Core component of nucleosome. Nucleosomes wrap and compact DNA into chromatin, limiting DNA accessibility to the cellular machineries which require DNA as a template. Histones thereby play a central role in transcription regulation, DNA repair, DNA replication and chromosomal stability. DNA accessibility is regulated via a complex set of post-translational modifications of histones, also called h…
VITVvi_vCabSauv08_v1.1_Primary000008F.ver1.0.g314020	GC3	0.382252			Belongs to the protein kinase superfamily
VITVvi_vCabSauv08_v1.1_Primary000061F.ver1.0.g442850	GC3	0.382189			lob domain-containing protein
VITVvi_vCabSauv08_v1.1_Haplotig000030F_012.ver1.0.g130320	GC3	0.381804			Mitochondrial import inner membrane translocase subunit
VITVvi_vCabSauv08_v1.1_Haplotig000042F_021.ver1.0.g147930	GC3	0.380949			deaminase
VITVvi_vCabSauv08_v1.1_Primary000065F.ver1.0.g445600	GC3	0.379901			ZINC FINGER protein
VITVvi_vCabSauv08_v1.1_Primary000195F.ver1.0.g560050	GC3	0.37723			Belongs to the pyruvate kinase family
VITVvi_vCabSauv08_v1.1_Primary000007F.ver1.0.g313030	GC3	0.375421			-
VITVvi_vCabSauv08_v1.1_Primary000001F.ver1.0.g266970	GC3	0.37532			Zinc finger A20 and AN1 domain-containing stress-associated protein
VITVvi_vCabSauv08_v1.1_Haplotig000082F_014.ver1.0.g186610	GC3	0.374327			Bifunctional nitrilase nitrile hydratase
VITVvi_vCabSauv08_v1.1_Primary000000F.ver1.0.g256510	GC3	0.373024			glutathione s-transferase
VITVvi_vCabSauv08_v1.1_Primary000061F.ver1.0.g441860	GC3	0.372592			histone H2B
VITVvi_vCabSauv08_v1.1_Primary000000F.ver1.0.g258210	GC3	0.370124			ATP-citrate synthase alpha chain protein
VITVvi_vCabSauv08_v1.1_Primary000008F.ver1.0.g315330	GC3	0.36917			ethylene-responsive transcription factor
VITVvi_vCabSauv08_v1.1_Primary000002F.ver1.0.g280750	GC3	0.362116			thaumatin-like protein
VITVvi_vCabSauv08_v1.1_Primary000114F.ver1.0.g503250	GC3	0.361114			response to biotic stimulus
VITVvi_vCabSauv08_v1.1_Primary000550F.ver1.0.g616530	GC3	0.360045			transcription factor
VITVvi_vCabSauv08_v1.1_Primary000140F.ver1.0.g527470	GC3	0.359632			-
VITVvi_vCabSauv08_v1.1_Primary000002F.ver1.0.g280690	GC3	0.359405			elicitor-responsive protein
VITVvi_vCabSauv08_v1.1_Primary000003F.ver1.0.g285810	GC3	0.357733			Belongs to the cytochrome P450 family
VITVvi_vCabSauv08_v1.1_Primary000104F.ver1.0.g494840	GC3	0.354124			carboxylesterase 17
VITVvi_vCabSauv08_v1.1_Primary000085F.ver1.0.g470660	GC3	0.35199			exocyst complex component
VITVvi_vCabSauv08_v1.1_Primary000010F.ver1.0.g328610	GC3	0.351358			Blue copper
VITVvi_vCabSauv08_v1.1_Primary000028F.ver1.0.g383040	GC3	0.350999			RING-type E3 ubiquitin transferase
VITVvi_vCabSauv08_v1.1_Primary000009F.ver1.0.g322820	GC3	0.350916			-
VITVvi_vCabSauv08_v1.1_Primary000171F.ver1.0.g549170	GC3	0.350089			Belongs to the syntaxin family
VITVvi_vCabSauv08_v1.1_Primary000003F.ver1.0.g287270	GC3	0.34939			ethylene-responsive transcription factor
VITVvi_vCabSauv08_v1.1_Primary000002F.ver1.0.g278060	GC3	0.347646			Phospholipase A1-Ibeta2
VITVvi_vCabSauv08_v1.1_Primary000088F.ver1.0.g474030	GC3	0.34761			Endochitinase
VITVvi_vCabSauv08_v1.1_Haplotig000006F_033.ver1.0.g061910	GC3	0.346023			atp sulfurylase
VITVvi_vCabSauv08_v1.1_Primary000107F.ver1.0.g497310	GC3	0.34409			E3 ubiquitin-protein ligase
VITVvi_vCabSauv08_v1.1_Primary000130F.ver1.0.g520920	GC3	0.343032			cellular response to sulfur starvation
VITVvi_vCabSauv08_v1.1_Primary000002F.ver1.0.g276030	GC3	0.341855			membrane protein At4g09580
VITVvi_vCabSauv08_v1.1_Primary000028F.ver1.0.g384700	GC3	0.341329			serine threonine-protein kinase HT1-like
VITVvi_vCabSauv08_v1.1_Primary000038F.ver1.0.g406750	GC3	0.337999			At2g34160-like
VITVvi_vCabSauv08_v1.1_Primary000002F.ver1.0.g284640	GC3	0.336432			serine threonine-protein phosphatase
VITVvi_vCabSauv08_v1.1_Primary000115F.ver1.0.g504890	GC3	0.334668			BEST Arabidopsis thaliana protein match is
VITVvi_vCabSauv08_v1.1_Haplotig000058F_016.ver1.0.g167080	GC3	0.33423			Ubiquitin exists either covalently attached to another protein, or free (unanchored). When covalently bound, it is conjugated to target proteins via an isopeptide bond either as a monomer (monoubiquitin), a polymer linked via different Lys residues of the ubiquitin (polyubiquitin chains) or a linear polymer linked via the initiator Met of the ubiquitin (linear polyubiquitin chains). Polyubiquitin…
VITVvi_vCabSauv08_v1.1_Primary000007F.ver1.0.g311890	GC3	0.333863			Calmodulin-binding protein
VITVvi_vCabSauv08_v1.1_Primary000295F.ver1.0.g589400	GC3	0.328368			21 kDa protein-like
VITVvi_vCabSauv08_v1.1_Primary000022F.ver1.0.g361120	GC3	0.327261			transcription factor
VITVvi_vCabSauv08_v1.1_Primary000000F.ver1.0.g265270	GC3	0.326908			UDP-glucose 6-dehydrogenase
VITVvi_vCabSauv08_v1.1_Primary000014F.ver1.0.g337870	GC3	0.325729			transcription factor
VITVvi_vCabSauv08_v1.1_Haplotig000006F_033.ver1.0.g061200	GC3	0.325229			-
VITVvi_vCabSauv08_v1.1_Primary000189F.ver1.0.g557890	GC3	0.324456			Necessary for protein translocation in the endoplasmic reticulum
VITVvi_vCabSauv08_v1.1_Primary000098F.ver1.0.g486480	GC3	0.317362			Belongs to the synaptobrevin family
VITVvi_vCabSauv08_v1.1_Primary000001F.ver1.0.g270440	GC3	0.316088			E3 ubiquitin-protein ligase
VITVvi_vCabSauv08_v1.1_Primary000003F.ver1.0.g287120	GC3	0.313937			transcription factor
VITVvi_vCabSauv08_v1.1_Haplotig000154F_007.ver1.0.g233110	GC3	0.31359			Carboxylesterase
VITVvi_vCabSauv08_v1.1_Haplotig000030F_012.ver1.0.g131140	GC3	0.313166			Belongs to the SNF7 family
VITVvi_vCabSauv08_v1.1_Primary000067F.ver1.0.g449710	GC3	0.312846			EamA-like transporter family
VITVvi_vCabSauv08_v1.1_Primary000001F.ver1.0.g269070	GC3	0.311151			Acetyl-coenzyme A carboxylase carboxyl transferase subunit alpha
VITVvi_vCabSauv08_v1.1_Primary000053F.ver1.0.g429730	GC3	0.310073			OTU domain-containing protein At3g57810-like
VITVvi_vCabSauv08_v1.1_Haplotig000089F_008.ver1.0.g194120	GC3	0.309012			Plastocyanin-like domain
VITVvi_vCabSauv08_v1.1_Primary000014F.ver1.0.g337890	GC3	0.308271			Equilibrative nucleotide transporter 3-like
VITVvi_vCabSauv08_v1.1_Haplotig000121F_006.ver1.0.g216610	GC3	0.304326			60S ribosomal protein
VITVvi_vCabSauv08_v1.1_Primary000133F.ver1.0.g523340	GC3	0.300759			Belongs to the eukaryotic initiation factor 4E family
VITVvi_vCabSauv08_v1.1_Primary000060F.ver1.0.g437500	GC3	0.300443			Fk506-binding protein
VITVvi_vCabSauv08_v1.1_Primary000002F.ver1.0.g279020	GC3	0.299983			Aminoacyl-tRNA editing domain
VITVvi_vCabSauv08_v1.1_Primary000009F.ver1.0.g321000	GC3	0.299064			-
VITVvi_vCabSauv08_v1.1_Primary000028F.ver1.0.g385570	GC3	0.29773			Nudix hydrolase
VITVvi_vCabSauv08_v1.1_Primary000010F.ver1.0.g325820	GC3	0.295341			inositol oxygenase
VITVvi_vCabSauv08_v1.1_Primary000039F.ver1.0.g408600	GC3	0.29447			Cysteine-rich and transmembrane domain-containing protein
VITVvi_vCabSauv08_v1.1_Primary000000F.ver1.0.g261590	GC3	0.293307			Histone chaperone
VITVvi_vCabSauv08_v1.1_Primary000003F.ver1.0.g290560	GC3	0.29058			-
VITVvi_vCabSauv08_v1.1_Primary000014F.ver1.0.g338920	GC3	0.288064			Catalyzes the isomerization of citrate to isocitrate via cis-aconitate
VITVvi_vCabSauv08_v1.1_Primary000010F.ver1.0.g327160	GC3	0.285844			-
VITVvi_vCabSauv08_v1.1_Primary000007F.ver1.0.g306930	GC3	0.285551			SH3 domain-containing protein
VITVvi_vCabSauv08_v1.1_Primary000014F.ver1.0.g336780	GC3	0.28344			Nudix hydrolase
VITVvi_vCabSauv08_v1.1_Haplotig000016F_010.ver1.0.g092910	GC3	0.281421			Belongs to the protein kinase superfamily
VITVvi_vCabSauv08_v1.1_Haplotig000004F_018.ver1.0.g043300	GC3	0.280175			zinc finger
VITVvi_vCabSauv08_v1.1_Primary000038F.ver1.0.g407250	GC3	0.278879			GTP-binding protein involved in nucleocytoplasmic transport. Required for the import of protein into the nucleus and also for RNA export. Involved in chromatin condensation and control of cell cycle
VITVvi_vCabSauv08_v1.1_Primary000041F.ver1.0.g413430	GC3	0.277112			tRNA-dihydrouridine(16 17) synthase NAD(P)( ) -like
VITVvi_vCabSauv08_v1.1_Primary000060F.ver1.0.g437510	GC3	0.273141			1-aminocyclopropane-1-carboxylate
VITVvi_vCabSauv08_v1.1_Primary000048F.ver1.0.g422090	GC3	0.273063			Adaptin ear-binding coat-associated protein
VITVvi_vCabSauv08_v1.1_Primary000002F.ver1.0.g276800	GC3	0.270385			Ras-related protein RABH1b
VITVvi_vCabSauv08_v1.1_Primary000084F.ver1.0.g467800	GC3	0.26842			LURP-one-related
VITVvi_vCabSauv08_v1.1_Primary000060F.ver1.0.g439990	GC3	0.267089			Belongs to the eukaryotic ribosomal protein P1 P2 family
VITVvi_vCabSauv08_v1.1_Primary000000F.ver1.0.g256600	GC3	0.266787			Protein of unknown function (DUF1336)
VITVvi_vCabSauv08_v1.1_Haplotig000089F_008.ver1.0.g194170	GC3	0.265892			Carboxylesterase
VITVvi_vCabSauv08_v1.1_Primary000028F.ver1.0.g383430	GC3	0.2647			Protein MOTHER of FT and TF 1-like
VITVvi_vCabSauv08_v1.1_Primary000039F.ver1.0.g408880	GC3	0.263494			Nitronate monooxygenase
VITVvi_vCabSauv08_v1.1_Primary000035F.ver1.0.g402450	GC3	0.262302			Peptide methionine sulfoxide
VITVvi_vCabSauv08_v1.1_Primary000002F.ver1.0.g284720	GC3	0.258386			D111 G-patch domain-containing protein
VITVvi_vCabSauv08_v1.1_Primary000130F.ver1.0.g520010	GC3	0.257858			acyl-CoA-binding domain-containing protein
VITVvi_vCabSauv08_v1.1_Primary000020F.ver1.0.g357150	GC3	0.256387			Zinc finger protein CONSTANS-like
VITVvi_vCabSauv08_v1.1_Primary000014F.ver1.0.g339950	GC3	0.254857			Belongs to the cytochrome P450 family
VITVvi_vCabSauv08_v1.1_Primary000145F.ver1.0.g530900	GC3	0.25419			glycine-rich protein
VITVvi_vCabSauv08_v1.1_Primary000057F.ver1.0.g435470	GC3	0.247278			ethylene-responsive transcription factor
VITVvi_vCabSauv08_v1.1_Haplotig000080F_010.ver1.0.g184590	GC3	0.244465			-
VITVvi_vCabSauv08_v1.1_Haplotig000227F_001.ver1.0.g243690	GC3	0.243698			Encoded by
VITVvi_vCabSauv08_v1.1_Primary000005F.ver1.0.g297460	GC3	0.241846			Belongs to the mitochondrial carrier (TC 2.A.29) family
VITVvi_vCabSauv08_v1.1_Primary000104F.ver1.0.g494860	GC3	0.239838			carboxylesterase 17
VITVvi_vCabSauv08_v1.1_Primary000001F.ver1.0.g272990	GC3	0.238824			Belongs to the short-chain dehydrogenases reductases (SDR) family
VITVvi_vCabSauv08_v1.1_Primary000000F.ver1.0.g259980	GC3	0.234105			oberon 3
VITVvi_vCabSauv08_v1.1_Primary000002F.ver1.0.g276340	GC3	0.234078			-
VITVvi_vCabSauv08_v1.1_Primary000095F.ver1.0.g484390	GC3	0.232432			Belongs to the chalcone stilbene synthases family
VITVvi_vCabSauv08_v1.1_Primary000114F.ver1.0.g503460	GC3	0.229075			3-oxo-Delta(4,5)-steroid 5-beta-reductase-like
VITVvi_vCabSauv08_v1.1_Haplotig000147F_001.ver1.0.g229750	GC3	0.224906			Belongs to the pyruvate kinase family
VITVvi_vCabSauv08_v1.1_Primary000085F.ver1.0.g469680	GC3	0.220904			ethylene-responsive transcription factor
VITVvi_vCabSauv08_v1.1_Primary000123F.ver1.0.g513620	GC3	0.220722			malic enzyme
VITVvi_vCabSauv08_v1.1_Haplotig000001F_068.ver1.0.g019970	GC3	0.22035			ahl1,atahl1
VITVvi_vCabSauv08_v1.1_Primary000090F.ver1.0.g477990	GC3	0.219812			(cyclin-dependent kinase) inhibitor
VITVvi_vCabSauv08_v1.1_Primary000002F.ver1.0.g285010	GC3	0.21734			RNA recognition motif
VITVvi_vCabSauv08_v1.1_Primary000003F.ver1.0.g290760	GC3	0.216877			belongs to the protein kinase superfamily
VITVvi_vCabSauv08_v1.1_Primary000038F.ver1.0.g406800	GC3	0.21305			Cotton fibre expressed protein
VITVvi_vCabSauv08_v1.1_Haplotig000042F_024.ver1.0.g148500	GC3	0.210273			Binds specifically to cytosolic chaperonin (c-CPN) and transfers target proteins to it. Binds to nascent polypeptide chain and promotes folding in an environment in which there are many competing pathways for nonnative proteins
VITVvi_vCabSauv08_v1.1_Haplotig000080F_001.ver1.0.g183730	GC3	0.206554			Cyclic pyranopterin monophosphate synthase
VITVvi_vCabSauv08_v1.1_Primary000093F.ver1.0.g480900	GC3	0.205558			transcription
VITVvi_vCabSauv08_v1.1_Primary000026F.ver1.0.g378550	GC3	0.204469			Glycerol-3-phosphate dehydrogenase (NAD
VITVvi_vCabSauv08_v1.1_Primary000010F.ver1.0.g323790	GC3	0.202775			serine threonine-protein kinase
VITVvi_vCabSauv08_v1.1_Haplotig000089F_008.ver1.0.g194400	GC3	0.198584			Peptidoglycan-binding LysM domain-containing protein
VITVvi_vCabSauv08_v1.1_Primary000001F.ver1.0.g273050	GC3	0.197637			Belongs to the peptidase S10 family
VITVvi_vCabSauv08_v1.1_Primary000001F.ver1.0.g273700	GC3	0.197601			Belongs to the MIP aquaporin (TC 1.A.8) family
VITVvi_vCabSauv08_v1.1_Haplotig000227F_001.ver1.0.g243680	GC3	0.196299			Encoded by
VITVvi_vCabSauv08_v1.1_Primary000002F.ver1.0.g280710	GC3	0.193669			thaumatin-like protein
VITVvi_vCabSauv08_v1.1_Haplotig000006F_033.ver1.0.g061170	GC3	0.19366			serine-type endopeptidase inhibitor activity
VITVvi_vCabSauv08_v1.1_Primary000008F.ver1.0.g317580	GC3	0.184422			Belongs to the peptidase A1 family
VITVvi_vCabSauv08_v1.1_Primary000026F.ver1.0.g374630	GC3	0.183277			May serve as docking site to facilitate the association of other proteins to the plasma membrane
VITVvi_vCabSauv08_v1.1_Primary000021F.ver1.0.g358880	GC3	0.179115			chorismate mutase
VITVvi_vCabSauv08_v1.1_Primary000007F.ver1.0.g309100	GC3	0.17689			Protein of unknown function (DUF632)
VITVvi_vCabSauv08_v1.1_Primary000026F.ver1.0.g377450	GC3	0.17666			PWWP domain
VITVvi_vCabSauv08_v1.1_Primary000000F.ver1.0.g257960	GC3	0.175812			Nucleoredoxin
VITVvi_vCabSauv08_v1.1_Primary000005F.ver1.0.g301960	GC3	0.174856			PPIases accelerate the folding of proteins. It catalyzes the cis-trans isomerization of proline imidic peptide bonds in oligopeptides
VITVvi_vCabSauv08_v1.1_Primary000005F.ver1.0.g300460	GC3	0.168522			lung seven transmembrane receptor family protein
VITVvi_vCabSauv08_v1.1_Primary000001F.ver1.0.g273040	GC3	0.167425			Belongs to the peptidase S10 family
VITVvi_vCabSauv08_v1.1_Primary000254F.ver1.0.g580810	GC3	0.167037			E3 ubiquitin-protein ligase PUB23-like
VITVvi_vCabSauv08_v1.1_Primary000024F.ver1.0.g369450	GC3	0.16523			-
VITVvi_vCabSauv08_v1.1_Primary000008F.ver1.0.g317980	GC3	0.163782			F-box Kelch-repeat protein
VITVvi_vCabSauv08_v1.1_Primary000098F.ver1.0.g486660	GC3	0.159453			LRR receptor-like serine threonine-protein kinase
VITVvi_vCabSauv08_v1.1_Primary000034F.ver1.0.g399320	GC3	0.152601			Belongs to the peroxidase family. Classical plant (class III) peroxidase subfamily
VITVvi_vCabSauv08_v1.1_Primary000022F.ver1.0.g363320	GC3	0.15252			-
VITVvi_vCabSauv08_v1.1_Primary000000F.ver1.0.g256110	GC3	0.14601			WRKY transcription factor
VITVvi_vCabSauv08_v1.1_Primary000116F.ver1.0.g507300	GC3	0.14574			protein kinase activity
VITVvi_vCabSauv08_v1.1_Primary000000F.ver1.0.g255020	GC3	0.144129			-
VITVvi_vCabSauv08_v1.1_Primary000002F.ver1.0.g284970	GC3	0.143477			E3 ubiquitin-protein ligase
VITVvi_vCabSauv08_v1.1_Primary000002F.ver1.0.g276650	GC3	0.13145			Belongs to the adaptor complexes medium subunit family
VITVvi_vCabSauv08_v1.1_Haplotig000052F_015.ver1.0.g161390	GC3	0.131288			-
VITVvi_vCabSauv08_v1.1_Primary000000F.ver1.0.g264160	GC3	0.125248			Lecithin-cholesterol acyltransferase-like 4
VITVvi_vCabSauv08_v1.1_Primary000000F.ver1.0.g255420	GC3	0.119716			calcium-binding protein
VITVvi_vCabSauv08_v1.1_Primary000171F.ver1.0.g549140	GC3	0.11747			PHD zinc finger
VITVvi_vCabSauv08_v1.1_Primary000000F.ver1.0.g257950	GC3	0.111195			Nucleoredoxin
VITVvi_vCabSauv08_v1.1_Primary000005F.ver1.0.g295690	GC3	0.103016			Protein of unknown function (DUF4050)
VITVvi_vCabSauv08_v1.1_Primary000639F.ver1.0.g619930	GC3	0.0943465			-
VITVvi_vCabSauv08_v1.1_Primary000139F.ver1.0.g526880	GC3	0.0902238			zinc transporter
VITVvi_vCabSauv08_v1.1_Haplotig000081F_014.ver1.0.g185870	GC3	0.0833644			transcription factor
VITVvi_vCabSauv08_v1.1_Haplotig000015F_032.ver1.0.g092570	GC3	0.0772398			Catalyzes the formation of phosphatidylethanolamine (PtdEtn) from phosphatidylserine (PtdSer). Plays a central role in phospholipid metabolism and in the interorganelle trafficking of phosphatidylserine
VITVvi_vCabSauv08_v1.1_Primary000511F.ver1.0.g615260	GC3	0.063003			Belongs to the multicopper oxidase family
VITVvi_vCabSauv08_v1.1_Primary000084F.ver1.0.g467300	GC3	0.0583537			Belongs to the cytochrome P450 family
VITVvi_vCabSauv08_v1.1_Primary000026F.ver1.0.g377360	GC4	0.667988	AT3G01500	SABP3	Reversible hydration of carbon dioxide
VITVvi_vCabSauv08_v1.1_Primary000099F.ver1.0.g488640	GC4	0.510338	AT4G35090	CAT2	Occurs in almost all aerobically respiring organisms and serves to protect cells from the toxic effects of hydrogen peroxide
VITVvi_vCabSauv08_v1.1_Primary000002F.ver1.0.g276490	GC4	0.489215	AT1G32470	GDC-H1	The H protein shuttles the methylamine group of glycine from the P protein to the T protein
VITVvi_vCabSauv08_v1.1_Primary000001F.ver1.0.g269880	GC4	0.471163	AT5G20480	EFR	Ribulose bisphosphate carboxylase oxygenase activase
VITVvi_vCabSauv08_v1.1_Primary000085F.ver1.0.g471030	GC4	0.46489	AT5G37600	GLN1;1	glutamine synthetase
VITVvi_vCabSauv08_v1.1_Primary000117F.ver1.0.g507760	GC4	0.438384	AT2G13360	AGT1	aminotransferase
VITVvi_vCabSauv08_v1.1_Primary000024F.ver1.0.g368230	GC4	0.438054	AT4G03280	PGR1	Cytochrome b6-f complex iron-sulfur subunit
VITVvi_vCabSauv08_v1.1_Primary000018F.ver1.0.g349190	GC4	0.4153	AT1G09340	CRB	Chloroplast stem-loop binding protein of 41 kDa b
VITVvi_vCabSauv08_v1.1_Primary000098F.ver1.0.g486850	GC4	0.414259			Domain present in PSD-95, Dlg, and ZO-1/2.
VITVvi_vCabSauv08_v1.1_Primary000000F.ver1.0.g258570	GC4	0.411785	AT1G70580	GGT2	aminotransferase
VITVvi_vCabSauv08_v1.1_Primary000011F.ver1.0.g332000	GC4	0.405001	AT5G36700	PGLP1	Phosphoglycolate phosphatase
VITVvi_vCabSauv08_v1.1_Primary000003F.ver1.0.g292680	GC4	0.401075	AT1G44575	NPQ4	Photosystem II 22 kDa protein
VITVvi_vCabSauv08_v1.1_Primary000005F.ver1.0.g298670	GC4	0.39141	AT2G39730	RCA	Ribulose bisphosphate carboxylase oxygenase activase
VITVvi_vCabSauv08_v1.1_Haplotig000004F_018.ver1.0.g043000	GC4	0.38721	AT5G66190	FNR1	Ferredoxin-NADP reductase
VITVvi_vCabSauv08_v1.1_Haplotig000089F_004.ver1.0.g193190	GC4	0.386588	AT2G46820	CURT1B	Protein CURVATURE THYLAKOID 1B
VITVvi_vCabSauv08_v1.1_Primary000022F.ver1.0.g363140	GC4	0.383449			Ribulose-phosphate 3-epimerase
VITVvi_vCabSauv08_v1.1_Primary000029F.ver1.0.g389270	GC4	0.380502			Protein of unknown function (DUF1279)
VITVvi_vCabSauv08_v1.1_Primary000009F.ver1.0.g320420	GC4	0.378038			Thioredoxin M-type
VITVvi_vCabSauv08_v1.1_Primary000123F.ver1.0.g512580	GC4	0.376576			The glycine cleavage system catalyzes the degradation of glycine
VITVvi_vCabSauv08_v1.1_Primary000009F.ver1.0.g321150	GC4	0.372756			Ferredoxin-NADP reductase
VITVvi_vCabSauv08_v1.1_Primary000084F.ver1.0.g469170	GC4	0.369033			Thylakoid soluble phosphoprotein TSP9
VITVvi_vCabSauv08_v1.1_Haplotig000006F_033.ver1.0.g062010	GC4	0.363901			early light-induced protein
VITVvi_vCabSauv08_v1.1_Primary000016F.ver1.0.g345950	GC4	0.363084			Belongs to the phosphoglycerate kinase family
VITVvi_vCabSauv08_v1.1_Primary000057F.ver1.0.g434120	GC4	0.358794			Transketolase
VITVvi_vCabSauv08_v1.1_Primary000005F.ver1.0.g300800	GC4	0.35674			Potassium transporter
VITVvi_vCabSauv08_v1.1_Primary000002F.ver1.0.g279550	GC4	0.355126			Chloroplast-localized elongation factor EF-G involved in protein synthesis in plastids. Catalyzes the GTP-dependent ribosomal translocation step during translation elongation. During this step, the ribosome changes from the pre-translocational (PRE) to the post-translocational (POST) state as the newly formed A- site-bound peptidyl-tRNA and P-site-bound deacylated tRNA move to the P and E sites, …
VITVvi_vCabSauv08_v1.1_Primary000126F.ver1.0.g516130	GC4	0.354905			Interconversion of serine and glycine
VITVvi_vCabSauv08_v1.1_Primary000021F.ver1.0.g359090	GC4	0.354282			Belongs to the glutathione peroxidase family
VITVvi_vCabSauv08_v1.1_Primary000048F.ver1.0.g422740	GC4	0.345115			Photosystem II reaction center psb28 protein
VITVvi_vCabSauv08_v1.1_Primary000054F.ver1.0.g430610	GC4	0.344107			The glycine cleavage system catalyzes the degradation of glycine
VITVvi_vCabSauv08_v1.1_Primary000052F.ver1.0.g428150	GC4	0.343408			acid phosphatase
VITVvi_vCabSauv08_v1.1_Primary000018F.ver1.0.g348390	GC4	0.334225			DEAD-box ATP-dependent RNA helicase
VITVvi_vCabSauv08_v1.1_Primary000035F.ver1.0.g401690	GC4	0.33182			Protein of unknown function (DUF2854)
VITVvi_vCabSauv08_v1.1_Haplotig000080F_010.ver1.0.g184360	GC4	0.314532			Carotenoid 910(9'10')-cleavage dioxygenase
VITVvi_vCabSauv08_v1.1_Primary000176F.ver1.0.g551570	GC4	0.314011			Phosphoribulokinase
VITVvi_vCabSauv08_v1.1_Primary000011F.ver1.0.g330060	GC4	0.303456			Protein CURVATURE THYLAKOID 1D
VITVvi_vCabSauv08_v1.1_Haplotig000006F_012.ver1.0.g060260	GC4	0.296397			aldo-keto
VITVvi_vCabSauv08_v1.1_Haplotig000018F_013.ver1.0.g096950	GC4	0.295726			UPF0603 protein At1g54780
VITVvi_vCabSauv08_v1.1_Primary000000F.ver1.0.g265110	GC4	0.294765			-
VITVvi_vCabSauv08_v1.1_Primary000000F.ver1.0.g262480	GC4	0.29049			Belongs to the universal ribosomal protein uL15 family
VITVvi_vCabSauv08_v1.1_Primary000000F.ver1.0.g260760	GC4	0.287431			quinone binding
VITVvi_vCabSauv08_v1.1_Primary000034F.ver1.0.g399730	GC4	0.284702			isoform X1
VITVvi_vCabSauv08_v1.1_Primary000025F.ver1.0.g372420	GC4	0.277742			methyltransferase At2g41040
VITVvi_vCabSauv08_v1.1_Primary000061F.ver1.0.g442650	GC4	0.27707			Belongs to the peroxidase family
VITVvi_vCabSauv08_v1.1_Primary000263F.ver1.0.g582770	GC4	0.272405			Methanol O-anthraniloyltransferase-like
VITVvi_vCabSauv08_v1.1_Haplotig000105F_014.ver1.0.g207630	GC4	0.270274			omega-3 fatty acid desaturase
VITVvi_vCabSauv08_v1.1_Primary000029F.ver1.0.g388110	GC4	0.269943			Aldo/keto reductase family
VITVvi_vCabSauv08_v1.1_Primary000142F.ver1.0.g529180	GC4	0.269449			Protein RETICULATA-related
VITVvi_vCabSauv08_v1.1_Primary000206F.ver1.0.g566270	GC4	0.268578			Peptidyl-prolyl cis-trans isomerase
VITVvi_vCabSauv08_v1.1_Primary000276F.ver1.0.g585270	GC4	0.267777			beta-amylase
VITVvi_vCabSauv08_v1.1_Primary000008F.ver1.0.g317230	GC4	0.262656			Chloroplast stem-loop binding protein of 41 kDa
VITVvi_vCabSauv08_v1.1_Primary000060F.ver1.0.g437970	GC4	0.261877			50S ribosomal protein L5
VITVvi_vCabSauv08_v1.1_Primary000022F.ver1.0.g363220	GC4	0.258799			-
VITVvi_vCabSauv08_v1.1_Primary000010F.ver1.0.g323560	GC4	0.257362			inactive leucine-rich repeat receptor-like protein kinase
VITVvi_vCabSauv08_v1.1_Primary000027F.ver1.0.g382370	GC4	0.25576			Protochlorophyllide-dependent translocon component 52
VITVvi_vCabSauv08_v1.1_Primary000029F.ver1.0.g387230	GC4	0.255311			Destroys radicals which are normally produced within the cells and which are toxic to biological systems
VITVvi_vCabSauv08_v1.1_Primary000022F.ver1.0.g361540	GC4	0.253082			protein At5g50100, mitochondrial
VITVvi_vCabSauv08_v1.1_Primary000035F.ver1.0.g401930	GC4	0.250704			30S ribosomal protein 3
VITVvi_vCabSauv08_v1.1_Primary000188F.ver1.0.g556550	GC4	0.248204			Belongs to the short-chain dehydrogenases reductases (SDR) family
VITVvi_vCabSauv08_v1.1_Primary000142F.ver1.0.g529190	GC4	0.245471			Belongs to the universal ribosomal protein uL1 family
VITVvi_vCabSauv08_v1.1_Haplotig000043F_024.ver1.0.g150610	GC4	0.245206			heat shock protein
VITVvi_vCabSauv08_v1.1_Primary000002F.ver1.0.g280320	GC4	0.236284			Pgr5-like
VITVvi_vCabSauv08_v1.1_Primary000072F.ver1.0.g453720	GC4	0.23541			reveille
VITVvi_vCabSauv08_v1.1_Haplotig000036F_002.ver1.0.g139200	GC4	0.232786			Pterin 4 alpha carbinolamine dehydratase
VITVvi_vCabSauv08_v1.1_Primary000027F.ver1.0.g382730	GC4	0.22989			Belongs to the chaperonin (HSP60) family
VITVvi_vCabSauv08_v1.1_Primary000028F.ver1.0.g386380	GC4	0.229538			Complex I intermediate-associated protein 30 (CIA30)
VITVvi_vCabSauv08_v1.1_Haplotig000049F_004.ver1.0.g158550	GC4	0.228992			superfamily. Protein
VITVvi_vCabSauv08_v1.1_Primary000018F.ver1.0.g349380	GC4	0.228568			NHL repeat-containing protein
VITVvi_vCabSauv08_v1.1_Primary000140F.ver1.0.g527620	GC4	0.227717			proton gradient regulation 5
VITVvi_vCabSauv08_v1.1_Primary000029F.ver1.0.g387250	GC4	0.222542			50S ribosomal protein L9
VITVvi_vCabSauv08_v1.1_Primary000041F.ver1.0.g412950	GC4	0.221754			Converts zeaxanthin into antheraxanthin and subsequently violaxanthin
VITVvi_vCabSauv08_v1.1_Primary000157F.ver1.0.g539740	GC4	0.221386			-
VITVvi_vCabSauv08_v1.1_Primary000002F.ver1.0.g279590	GC4	0.220661			-
VITVvi_vCabSauv08_v1.1_Haplotig000001F_068.ver1.0.g020830	GC4	0.217357			Glutathione S-transferase, N-terminal domain
VITVvi_vCabSauv08_v1.1_Primary000002F.ver1.0.g283650	GC4	0.21634			NAD(P)H dehydrogenase subunit S
VITVvi_vCabSauv08_v1.1_Primary000011F.ver1.0.g330610	GC4	0.216145			Haloacid dehalogenase-like hydrolase domain-containing protein
VITVvi_vCabSauv08_v1.1_Haplotig000030F_012.ver1.0.g131000	GC4	0.214129			60s ribosomal protein
VITVvi_vCabSauv08_v1.1_Primary000014F.ver1.0.g338820	GC4	0.213974			Belongs to the universal ribosomal protein uL6 family
VITVvi_vCabSauv08_v1.1_Primary000095F.ver1.0.g483400	GC4	0.212666			Belongs to the short-chain dehydrogenases reductases (SDR) family
VITVvi_vCabSauv08_v1.1_Primary000005F.ver1.0.g299180	GC4	0.208601			-
VITVvi_vCabSauv08_v1.1_Primary000003F.ver1.0.g290710	GC4	0.207515			Belongs to the peroxidase family
VITVvi_vCabSauv08_v1.1_Primary000083F.ver1.0.g465840	GC4	0.205731			Complex I intermediate-associated protein 30 (CIA30)
VITVvi_vCabSauv08_v1.1_Haplotig000001F_068.ver1.0.g019720	GC4	0.20567			Protein CHUP1, chloroplastic
VITVvi_vCabSauv08_v1.1_Primary000025F.ver1.0.g374110	GC4	0.200894			Clustered mitochondria protein
VITVvi_vCabSauv08_v1.1_Primary000011F.ver1.0.g329370	GC4	0.198712			Interconversion of serine and glycine
VITVvi_vCabSauv08_v1.1_Primary000216F.ver1.0.g569430	GC4	0.196597			Aminoacyl tRNA synthase complex-interacting multifunctional protein
VITVvi_vCabSauv08_v1.1_Primary000130F.ver1.0.g520540	GC4	0.194594			-
VITVvi_vCabSauv08_v1.1_Primary000099F.ver1.0.g489480	GC4	0.192167			UPF0047 protein
VITVvi_vCabSauv08_v1.1_Primary000063F.ver1.0.g444130	GC4	0.192124			Dolichyl-diphosphooligosaccharide--protein glycosyltransferase subunit
VITVvi_vCabSauv08_v1.1_Primary000195F.ver1.0.g560090	GC4	0.191659			protein transport
VITVvi_vCabSauv08_v1.1_Primary000103F.ver1.0.g493580	GC4	0.191454			Phytoene synthase
VITVvi_vCabSauv08_v1.1_Primary000052F.ver1.0.g428280	GC4	0.185878			-
VITVvi_vCabSauv08_v1.1_Primary000002F.ver1.0.g276970	GC4	0.183619			ribose-phosphate pyrophosphokinase
VITVvi_vCabSauv08_v1.1_Primary000140F.ver1.0.g527450	GC4	0.181143			kDa ribonucleoprotein
VITVvi_vCabSauv08_v1.1_Primary000025F.ver1.0.g373760	GC4	0.179683			IF-3 binds to the 30S ribosomal subunit and shifts the equilibrum between 70S ribosomes and their 50S and 30S subunits in favor of the free subunits, thus enhancing the availability of 30S subunits on which protein synthesis initiation begins
VITVvi_vCabSauv08_v1.1_Haplotig000027F_013.ver1.0.g121120	GC4	0.178504			SANT SWI3, ADA2, N-CoR and TFIIIB'' DNA-binding domains
VITVvi_vCabSauv08_v1.1_Primary000532F.ver1.0.g615930	GC4	0.17454			Belongs to the cytochrome P450 family
VITVvi_vCabSauv08_v1.1_Primary000001F.ver1.0.g266630	GC4	0.174103			Translation factor GUF1 homolog
VITVvi_vCabSauv08_v1.1_Primary000054F.ver1.0.g430960	GC4	0.173327			UPF0051 protein ABCI8
VITVvi_vCabSauv08_v1.1_Primary000037F.ver1.0.g405250	GC4	0.172766			protein At2g34460, chloroplastic-like
VITVvi_vCabSauv08_v1.1_Primary000312F.ver1.0.g593050	GC4	0.170961			Belongs to the GroES chaperonin family
VITVvi_vCabSauv08_v1.1_Primary000010F.ver1.0.g328370	GC4	0.16999			Heme oxygenase
VITVvi_vCabSauv08_v1.1_Primary000065F.ver1.0.g445370	GC4	0.169757			Protein of unknown function (DUF1350)
VITVvi_vCabSauv08_v1.1_Primary000099F.ver1.0.g489000	GC4	0.169602			Essential subunit of the N-oligosaccharyl transferase (OST) complex which catalyzes the transfer of a high mannose oligosaccharide from a lipid-linked oligosaccharide donor to an asparagine residue within an Asn-X-Ser Thr consensus motif in nascent polypeptide chains
VITVvi_vCabSauv08_v1.1_Primary000014F.ver1.0.g341050	GC4	0.169004			-
VITVvi_vCabSauv08_v1.1_Primary000067F.ver1.0.g450340	GC4	0.168479			macrophage migration inhibitory factor
VITVvi_vCabSauv08_v1.1_Haplotig000043F_023.ver1.0.g149690	GC4	0.162126			Ankyrin repeat-containing protein
VITVvi_vCabSauv08_v1.1_Primary000123F.ver1.0.g513350	GC4	0.161203			Allows the formation of correctly charged Gln-tRNA(Gln) through the transamidation of misacylated Glu-tRNA(Gln) in chloroplasts and mitochondria. The reaction takes place in the presence of glutamine and ATP through an activated gamma-phospho- Glu-tRNA(Gln)
VITVvi_vCabSauv08_v1.1_Primary000041F.ver1.0.g412040	GC4	0.161048			ABC transporter F family member
VITVvi_vCabSauv08_v1.1_Haplotig000001F_068.ver1.0.g021280	GC4	0.15955			LETM1-like protein
VITVvi_vCabSauv08_v1.1_Primary000003F.ver1.0.g291240	GC4	0.158243			methyltransferase At1g78140
VITVvi_vCabSauv08_v1.1_Haplotig000113F_005.ver1.0.g211830	GC4	0.15638			Serine incorporator
VITVvi_vCabSauv08_v1.1_Primary000024F.ver1.0.g371810	GC4	0.155418			Belongs to the FPP GGPP synthase family
VITVvi_vCabSauv08_v1.1_Primary000123F.ver1.0.g513320	GC4	0.155146			RNA polymerase sigma factor
VITVvi_vCabSauv08_v1.1_Primary000115F.ver1.0.g504910	GC4	0.154148			lipid-binding protein At4g00165
VITVvi_vCabSauv08_v1.1_Primary000005F.ver1.0.g301880	GC4	0.154006			zinc finger CCCH domain-containing protein
VITVvi_vCabSauv08_v1.1_Primary000005F.ver1.0.g300370	GC4	0.151171			aarF domain-containing protein kinase At5g05200
VITVvi_vCabSauv08_v1.1_Primary000107F.ver1.0.g497500	GC4	0.150833			ubiE/COQ5 methyltransferase family
VITVvi_vCabSauv08_v1.1_Haplotig000089F_004.ver1.0.g193230	GC4	0.150377			Protein LHY-like isoform X1
VITVvi_vCabSauv08_v1.1_Primary000000F.ver1.0.g263090	GC4	0.147271			Serine threonine-protein kinase STN7
VITVvi_vCabSauv08_v1.1_Haplotig000004F_018.ver1.0.g043670	GC4	0.146009			Thiosulfate sulfurtransferase 16
VITVvi_vCabSauv08_v1.1_Primary000257F.ver1.0.g581150	GC4	0.143339			Ubiquitin-associated translation elongation factor EF1B protein
VITVvi_vCabSauv08_v1.1_Primary000205F.ver1.0.g565750	GC4	0.142706			Belongs to the UDP-glycosyltransferase family
VITVvi_vCabSauv08_v1.1_Primary000041F.ver1.0.g412710	GC4	0.142629			Removes the N-terminal methionine from nascent proteins. The N-terminal methionine is often cleaved when the second residue in the primary sequence is small and uncharged (Met-Ala-, Cys, Gly, Pro, Ser, Thr, or Val)
VITVvi_vCabSauv08_v1.1_Primary000002F.ver1.0.g280460	GC4	0.141877			This enzyme condenses acetyl-CoA with acetoacetyl-CoA to form HMG-CoA, which is the substrate for HMG-CoA reductase
VITVvi_vCabSauv08_v1.1_Primary000026F.ver1.0.g377200	GC4	0.141187			Peptidyl-prolyl cis-trans isomerase
VITVvi_vCabSauv08_v1.1_Primary000029F.ver1.0.g387720	GC4	0.137306			histone deacetylase
VITVvi_vCabSauv08_v1.1_Primary000005F.ver1.0.g301180	GC4	0.134132			multicellular organism development
VITVvi_vCabSauv08_v1.1_Haplotig000032F_005.ver1.0.g133440	GC4	0.133851			Belongs to the short-chain dehydrogenases reductases (SDR) family
VITVvi_vCabSauv08_v1.1_Primary000411F.ver1.0.g606550	GC4	0.133815			Stores iron in a soluble, non-toxic, readily available form. Important for iron homeostasis. Iron is taken up in the ferrous form and deposited as ferric hydroxides after oxidation
VITVvi_vCabSauv08_v1.1_Primary000014F.ver1.0.g337910	GC4	0.133657			Cytochrome b6-f complex iron-sulfur subunit
VITVvi_vCabSauv08_v1.1_Primary000216F.ver1.0.g569540	GC4	0.126929			Catalyzes the formation of 6,7-dimethyl-8- ribityllumazine by condensation of 5-amino-6-(D- ribitylamino)uracil with 3,4-dihydroxy-2-butanone 4-phosphate. This is the penultimate step in the biosynthesis of riboflavin
VITVvi_vCabSauv08_v1.1_Primary000139F.ver1.0.g526750	GC4	0.119879			Belongs to the UDP-glycosyltransferase family
VITVvi_vCabSauv08_v1.1_Primary000016F.ver1.0.g346530	GC4	0.116858			YTH domain-containing family protein
VITVvi_vCabSauv08_v1.1_Primary000024F.ver1.0.g368470	GC4	0.112444			Cytochrome c-type biogenesis ccda-like chloroplastic protein
VITVvi_vCabSauv08_v1.1_Primary000139F.ver1.0.g526780	GC4	0.111869			Belongs to the UDP-glycosyltransferase family
VITVvi_vCabSauv08_v1.1_Primary000025F.ver1.0.g372640	GC4	0.111499			-
VITVvi_vCabSauv08_v1.1_Primary000034F.ver1.0.g398830	GC4	0.109676			Belongs to the FBPase class 1 family
VITVvi_vCabSauv08_v1.1_Haplotig000080F_010.ver1.0.g184240	GC4	0.108865			transposition, RNA-mediated
VITVvi_vCabSauv08_v1.1_Primary000005F.ver1.0.g300090	GC4	0.107788			histone peptidyl-prolyl isomerization
VITVvi_vCabSauv08_v1.1_Primary000083F.ver1.0.g466730	GC4	0.105834			reductase
VITVvi_vCabSauv08_v1.1_Primary000009F.ver1.0.g322950	GC4	0.104245			DUF21 domain-containing protein
VITVvi_vCabSauv08_v1.1_Primary000205F.ver1.0.g565690	GC4	0.0989644			COP9 signalosome complex subunit
VITVvi_vCabSauv08_v1.1_Primary000026F.ver1.0.g376060	GC4	0.0947965			Mitochondrial outer membrane protein porin
VITVvi_vCabSauv08_v1.1_Primary000161F.ver1.0.g542420	GC4	0.0942373			Transcription factor
VITVvi_vCabSauv08_v1.1_Primary000135F.ver1.0.g523750	GC4	0.0902565			COBW domain-containing protein
VITVvi_vCabSauv08_v1.1_Primary000008F.ver1.0.g318140	GC4	0.0868931			UPF0690 protein C1orf52 homolog
VITVvi_vCabSauv08_v1.1_Primary000104F.ver1.0.g495220	GC4	0.0852121			WRKY Transcription Factor
VITVvi_vCabSauv08_v1.1_Haplotig000018F_013.ver1.0.g096530	GC4	0.0813006			Component of the eukaryotic translation initiation factor 3 (eIF-3) complex, which is involved in protein synthesis of a specialized repertoire of mRNAs and, together with other initiation factors, stimulates binding of mRNA and methionyl-tRNAi to the 40S ribosome. The eIF-3 complex specifically targets and initiates translation of a subset of mRNAs involved in cell proliferation
VITVvi_vCabSauv08_v1.1_Primary000000F.ver1.0.g264540	GC4	0.0773899			UDP-N-acetylglucosamine
VITVvi_vCabSauv08_v1.1_Primary000026F.ver1.0.g375090	GC4	0.0764901			polypyrimidine tract-binding protein
VITVvi_vCabSauv08_v1.1_Primary000007F.ver1.0.g306920	GC4	0.0761943			squalene
VITVvi_vCabSauv08_v1.1_Primary000037F.ver1.0.g404790	GC4	0.0759943			Calcyclin-binding
VITVvi_vCabSauv08_v1.1_Primary000035F.ver1.0.g402140	GC4	0.0744878			UDP-N-acetylenolpyruvoylglucosamine reductase, C-terminal domain
VITVvi_vCabSauv08_v1.1_Haplotig000013F_015.ver1.0.g085070	GC4	0.0678727			Non-specific serine threonine protein kinase
VITVvi_vCabSauv08_v1.1_Primary000016F.ver1.0.g344290	GC4	0.0637232			Translation initiation factor if-2
VITVvi_vCabSauv08_v1.1_Primary000003F.ver1.0.g287250	GC4	0.0632366			Binds the poly(A) tail of mRNA
VITVvi_vCabSauv08_v1.1_Primary000037F.ver1.0.g404440	GC4	0.0627774			KH domain-containing protein
VITVvi_vCabSauv08_v1.1_Primary000018F.ver1.0.g349910	GC4	0.0588663			Belongs to the syntaxin family
VITVvi_vCabSauv08_v1.1_Primary000010F.ver1.0.g324890	GC4	0.0553447			Adds a myristoyl group to the N-terminal glycine residue of certain cellular proteins
VITVvi_vCabSauv08_v1.1_Primary000002F.ver1.0.g275640	GC4	0.0522469			plastid-lipid-associated protein 3, chloroplastic
VITVvi_vCabSauv08_v1.1_Primary000000F.ver1.0.g259700	GC4	0.0456475			Belongs to the nonaspanin (TM9SF) (TC 9.A.2) family
VITVvi_vCabSauv08_v1.1_Primary000085F.ver1.0.g469830	GC4	0.042746			-
VITVvi_vCabSauv08_v1.1_Primary000052F.ver1.0.g427720	GC4	0.0396513			60S ribosomal Protein
VITVvi_vCabSauv08_v1.1_Primary000002F.ver1.0.g281610	GC4	0.0273754			Belongs to the class-I aminoacyl-tRNA synthetase family
VITVvi_vCabSauv08_v1.1_Primary000007F.ver1.0.g310200	GC4	0.0170636			Chaperone protein DNAj
VITVvi_vCabSauv08_v1.1_Primary000001F.ver1.0.g266610	GC5	0.376524	AT3G57520	SIP2	Galactinol--sucrose galactosyltransferase
VITVvi_vCabSauv08_v1.1_Primary000126F.ver1.0.g516960	GC5	0.35968	AT5G65890	ACR1	ACT domain
VITVvi_vCabSauv08_v1.1_Primary000041F.ver1.0.g412920	GC5	0.352003	AT4G36980	CLK4-associating serine/arginine-rich protein	CLK4-associating serine arginine rich
VITVvi_vCabSauv08_v1.1_Haplotig000149F_012.ver1.0.g230890	GC5	0.334456	AT4G24260	KOR3	-
VITVvi_vCabSauv08_v1.1_Primary000011F.ver1.0.g330550	GC5	0.331384	AT5G65260	PABN3	polyadenylate-binding protein
VITVvi_vCabSauv08_v1.1_Primary000019F.ver1.0.g353340	GC5	0.331216	AT1G04920	SPS3F	Belongs to the glycosyltransferase 1 family
VITVvi_vCabSauv08_v1.1_Primary000008F.ver1.0.g316230	GC5	0.307935	AT3G62900	CW-type Zinc Finger	-
VITVvi_vCabSauv08_v1.1_Primary000123F.ver1.0.g513650	GC5	0.307855	AT2G25760	MLK3	Casein Kinase
VITVvi_vCabSauv08_v1.1_Haplotig000073F_006.ver1.0.g181460	GC5	0.299323	ATCG01100	NDHA	NADH dehydrogenase
VITVvi_vCabSauv08_v1.1_Primary000010F.ver1.0.g328680	GC5	0.284401	AT3G15880	WSIP2	Topless-related protein
VITVvi_vCabSauv08_v1.1_Primary000100F.ver1.0.g489700	GC5	0.282268	AT3G24180	GBA2	Non-lysosomal glucosylceramidase that catalyzes the conversion of glucosylceramide to free glucose and ceramide
VITVvi_vCabSauv08_v1.1_Primary000005F.ver1.0.g301750	GC5	0.279631	AT3G11130	CHC1	Clathrin is the major protein of the polyhedral coat of coated pits and vesicles
VITVvi_vCabSauv08_v1.1_Primary000000F.ver1.0.g263780	GC5	0.27777	AT3G13530	MAPKKK7	serine threonine-protein kinase
VITVvi_vCabSauv08_v1.1_Primary000137F.ver1.0.g524740	GC5	0.269371	AT3G06400	CHR11	chromatin-remodeling complex ATPase
VITVvi_vCabSauv08_v1.1_Primary000008F.ver1.0.g318450	GC5	0.266328	AT3G63340		phosphatase 2C
VITVvi_vCabSauv08_v1.1_Haplotig000013F_015.ver1.0.g085480	GC5	0.261271			Plant protein of unknown function (DUF825)
VITVvi_vCabSauv08_v1.1_Primary000130F.ver1.0.g521170	GC5	0.259587			maturation of 5S rRNA
VITVvi_vCabSauv08_v1.1_Primary000005F.ver1.0.g301860	GC5	0.250612			N-(5'-phosphoribosyl)anthranilate isomerase
VITVvi_vCabSauv08_v1.1_Primary000001F.ver1.0.g274170	GC5	0.247768			B3 domain-containing
VITVvi_vCabSauv08_v1.1_Haplotig000004F_076.ver1.0.g048470	GC5	0.244269			BEL1-like homeodomain protein
VITVvi_vCabSauv08_v1.1_Primary000037F.ver1.0.g403910	GC5	0.240668			-
VITVvi_vCabSauv08_v1.1_Primary000003F.ver1.0.g286360	GC5	0.235326			Polyadenylate-binding protein
VITVvi_vCabSauv08_v1.1_Primary000029F.ver1.0.g388970	GC5	0.23525			OTU domain-containing protein
VITVvi_vCabSauv08_v1.1_Primary000041F.ver1.0.g411570	GC5	0.229203			-
VITVvi_vCabSauv08_v1.1_Primary000055F.ver1.0.g433820	GC5	0.228792			pre-mRNA-splicing factor
VITVvi_vCabSauv08_v1.1_Primary000022F.ver1.0.g364210	GC5	0.228311			WW domain-binding protein
VITVvi_vCabSauv08_v1.1_Primary000083F.ver1.0.g465830	GC5	0.227606			histone acetyl-transferase
VITVvi_vCabSauv08_v1.1_Primary000016F.ver1.0.g345210	GC5	0.227251			-
VITVvi_vCabSauv08_v1.1_Primary000041F.ver1.0.g411870	GC5	0.22688			maturation of SSU-rRNA from tricistronic rRNA transcript (SSU-rRNA, 5.8S rRNA, LSU-rRNA)
VITVvi_vCabSauv08_v1.1_Primary000060F.ver1.0.g439510	GC5	0.218994			RING-type E3 ubiquitin transferase
VITVvi_vCabSauv08_v1.1_Haplotig000004F_018.ver1.0.g044020	GC5	0.216389			YLS2-like
VITVvi_vCabSauv08_v1.1_Primary000061F.ver1.0.g441060	GC5	0.215777			Belongs to the GRAS family
VITVvi_vCabSauv08_v1.1_Primary000027F.ver1.0.g382280	GC5	0.210451			Belongs to the glycosyl hydrolase 17 family
VITVvi_vCabSauv08_v1.1_Haplotig000125F_007.ver1.0.g219210	GC5	0.206562			isoform X1
VITVvi_vCabSauv08_v1.1_Primary000029F.ver1.0.g386920	GC5	0.205695			metal ion transport
VITVvi_vCabSauv08_v1.1_Primary000061F.ver1.0.g441560	GC5	0.204873			RING-type E3 ubiquitin transferase
VITVvi_vCabSauv08_v1.1_Haplotig000102F_003.ver1.0.g204940	GC5	0.201664			Activator of Hsp90 ATPase, N-terminal
VITVvi_vCabSauv08_v1.1_Haplotig000030F_012.ver1.0.g130560	GC5	0.200039			beta-galactosidase
VITVvi_vCabSauv08_v1.1_Primary000029F.ver1.0.g387940	GC5	0.198947			-
VITVvi_vCabSauv08_v1.1_Primary000053F.ver1.0.g429400	GC5	0.195182			XS domain
VITVvi_vCabSauv08_v1.1_Haplotig000082F_012.ver1.0.g186570	GC5	0.192712			Belongs to the protein kinase superfamily
VITVvi_vCabSauv08_v1.1_Primary000171F.ver1.0.g548780	GC5	0.192132			Cell differentiation protein
VITVvi_vCabSauv08_v1.1_Primary000010F.ver1.0.g326830	GC5	0.19102			-
VITVvi_vCabSauv08_v1.1_Primary000169F.ver1.0.g546940	GC5	0.183346			ATP synthase subunit beta
VITVvi_vCabSauv08_v1.1_Primary000011F.ver1.0.g329880	GC5	0.182624			Belongs to the TRAFAC class myosin-kinesin ATPase superfamily. Kinesin family
VITVvi_vCabSauv08_v1.1_Primary000206F.ver1.0.g566360	GC5	0.175255			phosphoethanolamine N-methyltransferase
VITVvi_vCabSauv08_v1.1_Primary000092F.ver1.0.g479760	GC5	0.172002			Belongs to the cyclin family
VITVvi_vCabSauv08_v1.1_Primary000007F.ver1.0.g309890	GC5	0.171391			A reductase
VITVvi_vCabSauv08_v1.1_Primary000000F.ver1.0.g255270	GC5	0.170032			Cell division cycle and apoptosis regulator protein
VITVvi_vCabSauv08_v1.1_Haplotig000030F_012.ver1.0.g130500	GC5	0.170013			FLX-like 3
VITVvi_vCabSauv08_v1.1_Haplotig000032F_005.ver1.0.g133400	GC5	0.163907			Auxin response factors (ARFs) are transcriptional factors that bind specifically to the DNA sequence 5'-TGTCTC-3' found in the auxin-responsive promoter elements (AuxREs)
VITVvi_vCabSauv08_v1.1_Primary000016F.ver1.0.g345930	GC5	0.149949			flower development
VITVvi_vCabSauv08_v1.1_Primary000011F.ver1.0.g330690	GC5	0.146947			Belongs to the protein kinase superfamily. Ser Thr protein kinase family
VITVvi_vCabSauv08_v1.1_Primary000041F.ver1.0.g413910	GC5	0.145729			isoform X1
VITVvi_vCabSauv08_v1.1_Primary000022F.ver1.0.g361470	GC5	0.142685			TFIIS helical bundle-like domain
VITVvi_vCabSauv08_v1.1_Primary000018F.ver1.0.g349840	GC5	0.139726			Calmodulin-binding protein
VITVvi_vCabSauv08_v1.1_Primary000000F.ver1.0.g259340	GC5	0.134563			cleavage and polyadenylation specificity factor subunit
VITVvi_vCabSauv08_v1.1_Primary000041F.ver1.0.g412790	GC5	0.131761			-
VITVvi_vCabSauv08_v1.1_Primary000123F.ver1.0.g512860	GC5	0.131442			Acts as a Mg(2 ) transporter. Can also transport other divalent cations such as Fe(2 ), Sr(2 ), Ba(2 ), Mn(2 ) and Co(2 ) but to a much less extent than Mg(2
VITVvi_vCabSauv08_v1.1_Primary000079F.ver1.0.g461130	GC5	0.125708			isoform X1
VITVvi_vCabSauv08_v1.1_Primary000114F.ver1.0.g503420	GC5	0.123977			AMSH-like ubiquitin thioesterase
VITVvi_vCabSauv08_v1.1_Primary000114F.ver1.0.g504190	GC5	0.1226			poly(A) polymerase
VITVvi_vCabSauv08_v1.1_Haplotig000016F_023.ver1.0.g094180	GC5	0.119228			Snapin/Pallidin
VITVvi_vCabSauv08_v1.1_Primary000153F.ver1.0.g537020	GC5	0.118921			pumilio homolog
VITVvi_vCabSauv08_v1.1_Primary000079F.ver1.0.g460600	GC5	0.113722			Belongs to the protein kinase superfamily. Ser Thr protein kinase family
VITVvi_vCabSauv08_v1.1_Primary000021F.ver1.0.g359500	GC5	0.107044			-
VITVvi_vCabSauv08_v1.1_Primary000003F.ver1.0.g291880	GC5	0.0982391			eukaryotic translation initiation factor
VITVvi_vCabSauv08_v1.1_Primary000093F.ver1.0.g480490	GC5	0.096871			Chloride channel protein
VITVvi_vCabSauv08_v1.1_Primary000005F.ver1.0.g302280	GC5	0.0924701			Nematode resistance protein-like
VITVvi_vCabSauv08_v1.1_Primary000003F.ver1.0.g286950	GC5	0.0840775			ABSCISIC ACID-INSENSITIVE 5-like protein
VITVvi_vCabSauv08_v1.1_Primary000000F.ver1.0.g262350	GC5	0.0836256			dodecanoyl-[acyl-carrier-protein] hydrolase activity
VITVvi_vCabSauv08_v1.1_Primary000002F.ver1.0.g283710	GC5	0.0787473			Mitochondrial inner membrane protein
VITVvi_vCabSauv08_v1.1_Primary000000F.ver1.0.g264640	GC5	0.0730171			Allantoate
VITVvi_vCabSauv08_v1.1_Primary000103F.ver1.0.g493030	GC5	0.0719844			Mei2-like
VITVvi_vCabSauv08_v1.1_Primary000001F.ver1.0.g268730	GC5	0.0561864			TBCC domain-containing protein
VITVvi_vCabSauv08_v1.1_Primary000086F.ver1.0.g472680	GC5	0.0345695			Catalytic histone acetyltransferase subunit of the RNA polymerase II elongator complex, which is a component of the RNA polymerase II (Pol II) holoenzyme and is involved in transcriptional elongation
VITVvi_vCabSauv08_v1.1_Primary000014F.ver1.0.g339780	GC5	0.0286759			RIBOSOMAL protein
VITVvi_vCabSauv08_v1.1_Primary000085F.ver1.0.g469840	GC6	0.590915	AT5G14040	MPT3	Belongs to the mitochondrial carrier (TC 2.A.29) family
VITVvi_vCabSauv08_v1.1_Primary000114F.ver1.0.g503990	GC6	0.496808	AT5G49480	CP1	atcp1,cp1
VITVvi_vCabSauv08_v1.1_Primary000177F.ver1.0.g552160	GC6	0.48829	AT5G20110	Dynein light chain type 1 family protein	Dynein light chain
VITVvi_vCabSauv08_v1.1_Haplotig000071F_008.ver1.0.g179910	GC6	0.475683	AT4G10040	CYTC-2	Electron carrier protein. The oxidized form of the cytochrome c heme group can accept an electron from the heme group of the cytochrome c1 subunit of cytochrome reductase. Cytochrome c then transfers this electron to the cytochrome oxidase complex, the final protein carrier in the mitochondrial electron-transport chain
VITVvi_vCabSauv08_v1.1_Primary000000F.ver1.0.g262640	GC6	0.475349	AT3G25882	NIMIN-2	-
VITVvi_vCabSauv08_v1.1_Primary000007F.ver1.0.g310340	GC6	0.47343	AT2G21620	RD2	Universal stress protein
VITVvi_vCabSauv08_v1.1_Primary000060F.ver1.0.g437630	GC6	0.471963	AT1G01470	LEA14	Desiccation protectant protein Lea14 homolog
VITVvi_vCabSauv08_v1.1_Primary000014F.ver1.0.g339470	GC6	0.464554	AT1G12020		-
VITVvi_vCabSauv08_v1.1_Primary000157F.ver1.0.g539480	GC6	0.461446			-
VITVvi_vCabSauv08_v1.1_Primary000024F.ver1.0.g370310	GC6	0.451265	AT3G15020	mMDH2	Malate dehydrogenase
VITVvi_vCabSauv08_v1.1_Primary000171F.ver1.0.g548940	GC6	0.440917	AT1G50640	ERF3	ethylene-responsive transcription factor
VITVvi_vCabSauv08_v1.1_Primary000010F.ver1.0.g327870	GC6	0.437821	AT1G68680	SH3/FCH domain protein	-
VITVvi_vCabSauv08_v1.1_Primary000098F.ver1.0.g486820	GC6	0.437073	AT2G16790	P-loop containing nucleoside triphosphate hydrolases superfamily protein	Belongs to the gluconokinase GntK GntV family
VITVvi_vCabSauv08_v1.1_Primary000010F.ver1.0.g326150	GC6	0.433765	AT2G37410	TIM17	Mitochondrial import inner membrane translocase subunit
VITVvi_vCabSauv08_v1.1_Primary000025F.ver1.0.g372170	GC6	0.432258	AT2G46490	ASR2	-
VITVvi_vCabSauv08_v1.1_Primary000014F.ver1.0.g339320	GC6	0.432025			-
VITVvi_vCabSauv08_v1.1_Primary000038F.ver1.0.g406850	GC6	0.431023			at1g15400
VITVvi_vCabSauv08_v1.1_Primary000010F.ver1.0.g324650	GC6	0.43043			threonine synthase
VITVvi_vCabSauv08_v1.1_Primary000000F.ver1.0.g262660	GC6	0.427974			protein kinase activity
VITVvi_vCabSauv08_v1.1_Primary000026F.ver1.0.g378110	GC6	0.425489			Altered inheritance of mitochondria protein 32-like
VITVvi_vCabSauv08_v1.1_Primary000007F.ver1.0.g307130	GC6	0.421976			Belongs to the Orn Lys Arg decarboxylase class-II family. SpeA subfamily
VITVvi_vCabSauv08_v1.1_Primary000003F.ver1.0.g293850	GC6	0.419577			At1g76070-like
VITVvi_vCabSauv08_v1.1_Primary000219F.ver1.0.g570820	GC6	0.417264			-
VITVvi_vCabSauv08_v1.1_Primary000038F.ver1.0.g407650	GC6	0.416198			ADP,ATP carrier protein
VITVvi_vCabSauv08_v1.1_Primary000084F.ver1.0.g467570	GC6	0.411545			expressed protein
VITVvi_vCabSauv08_v1.1_Primary000060F.ver1.0.g438220	GC6	0.410509			Seems to be required for maximal rate of protein biosynthesis. Enhances ribosome dissociation into subunits and stabilizes the binding of the initiator Met-tRNA(I) to 40 S ribosomal subunits
VITVvi_vCabSauv08_v1.1_Primary000000F.ver1.0.g258040	GC6	0.405979			Scaffold protein for the de novo synthesis of iron- sulfur (Fe-S) clusters within mitochondria, which is required for maturation of both mitochondrial and cytoplasmic 2Fe-2S and 4Fe-4S proteins
VITVvi_vCabSauv08_v1.1_Haplotig000004F_018.ver1.0.g044180	GC6	0.403957			phosphoserine aminotransferase
VITVvi_vCabSauv08_v1.1_Primary000005F.ver1.0.g299150	GC6	0.398639			Belongs to the glycosyl hydrolase 17 family
VITVvi_vCabSauv08_v1.1_Primary000000F.ver1.0.g258050	GC6	0.398488			Belongs to the small GTPase superfamily. Arf family
VITVvi_vCabSauv08_v1.1_Primary000126F.ver1.0.g517320	GC6	0.398183			Mitochondrial outer membrane protein porin
VITVvi_vCabSauv08_v1.1_Primary000130F.ver1.0.g520620	GC6	0.392351			-
VITVvi_vCabSauv08_v1.1_Primary000000F.ver1.0.g260400	GC6	0.39164			-
VITVvi_vCabSauv08_v1.1_Primary000011F.ver1.0.g330760	GC6	0.391438			Protein SENSITIVE TO PROTON RHIZOTOXICITY
VITVvi_vCabSauv08_v1.1_Primary000130F.ver1.0.g520810	GC6	0.390748			serine protease inhibitor, Kazal-type family protein
VITVvi_vCabSauv08_v1.1_Primary000018F.ver1.0.g349850	GC6	0.390691			DnaJ homolog subfamily B member
VITVvi_vCabSauv08_v1.1_Primary000007F.ver1.0.g310600	GC6	0.388906			glycine-rich RNA-binding
VITVvi_vCabSauv08_v1.1_Primary000065F.ver1.0.g446220	GC6	0.3878			Guanine nucleotide-binding protein subunit gamma
VITVvi_vCabSauv08_v1.1_Primary000022F.ver1.0.g361750	GC6	0.386699			-
VITVvi_vCabSauv08_v1.1_Primary000001F.ver1.0.g270820	GC6	0.384921			histone h2a
VITVvi_vCabSauv08_v1.1_Haplotig000147F_001.ver1.0.g229850	GC6	0.384279			-
VITVvi_vCabSauv08_v1.1_Primary000027F.ver1.0.g382540	GC6	0.382236			-
VITVvi_vCabSauv08_v1.1_Primary000104F.ver1.0.g494580	GC6	0.378368			Cytochrome c oxidase subunit
VITVvi_vCabSauv08_v1.1_Primary000000F.ver1.0.g262650	GC6	0.376135			NIM1-interacting
VITVvi_vCabSauv08_v1.1_Primary000061F.ver1.0.g441750	GC6	0.374097			Core component of nucleosome. Nucleosomes wrap and compact DNA into chromatin, limiting DNA accessibility to the cellular machineries which require DNA as a template. Histones thereby play a central role in transcription regulation, DNA repair, DNA replication and chromosomal stability. DNA accessibility is regulated via a complex set of post-translational modifications of histones, also called h…
VITVvi_vCabSauv08_v1.1_Primary000206F.ver1.0.g566310	GC6	0.371772			Calcium-binding allergen Ole e
VITVvi_vCabSauv08_v1.1_Primary000003F.ver1.0.g287210	GC6	0.367928			acetyltransferase At3g50280-like
VITVvi_vCabSauv08_v1.1_Primary000117F.ver1.0.g507960	GC6	0.366381			Ring finger domain
VITVvi_vCabSauv08_v1.1_Primary000020F.ver1.0.g357680	GC6	0.365889			Component of the ubiquinol-cytochrome c reductase complex (complex III or cytochrome b-c1 complex), which is a respiratory chain that generates an electrochemical potential coupled to ATP synthesis
VITVvi_vCabSauv08_v1.1_Primary000104F.ver1.0.g494160	GC6	0.36582			histone h2a
VITVvi_vCabSauv08_v1.1_Primary000037F.ver1.0.g404510	GC6	0.362198			TIFY 5A-like
VITVvi_vCabSauv08_v1.1_Primary000008F.ver1.0.g316690	GC6	0.36123			-
VITVvi_vCabSauv08_v1.1_Primary000003F.ver1.0.g290870	GC6	0.360784			Belongs to the UDP-glycosyltransferase family
VITVvi_vCabSauv08_v1.1_Primary000018F.ver1.0.g350500	GC6	0.360218			Belongs to the TCTP family
VITVvi_vCabSauv08_v1.1_Haplotig000004F_076.ver1.0.g048850	GC6	0.355958			Minor allergen Alt a
VITVvi_vCabSauv08_v1.1_Primary000084F.ver1.0.g467950	GC6	0.352513			WRKY transcription factor
VITVvi_vCabSauv08_v1.1_Primary000254F.ver1.0.g580940	GC6	0.348156			Catalyzes the phosphorylation of pyrimidine nucleoside monophosphates at the expense of ATP. Plays an important role in de novo pyrimidine nucleotide biosynthesis. Has preference for UMP and CMP as phosphate acceptors
VITVvi_vCabSauv08_v1.1_Primary000219F.ver1.0.g570700	GC6	0.348093			phosphatase 2C
VITVvi_vCabSauv08_v1.1_Primary000007F.ver1.0.g310650	GC6	0.344266			NADH dehydrogenase (Ubiquinone) iron-sulfur protein
VITVvi_vCabSauv08_v1.1_Primary000035F.ver1.0.g401350	GC6	0.343695			FLX-like 2
VITVvi_vCabSauv08_v1.1_Primary000126F.ver1.0.g517690	GC6	0.343658			phosphatase 2C
VITVvi_vCabSauv08_v1.1_Primary000024F.ver1.0.g369850	GC6	0.34283			-
VITVvi_vCabSauv08_v1.1_Primary000125F.ver1.0.g515910	GC6	0.340936			domain-containing protein
VITVvi_vCabSauv08_v1.1_Primary000024F.ver1.0.g371600	GC6	0.337383			Rhamnose biosynthetic enzyme
VITVvi_vCabSauv08_v1.1_Primary000055F.ver1.0.g433850	GC6	0.337065			Acts as an adapter for the XPO1 CRM1-mediated export of the 60S ribosomal subunit
VITVvi_vCabSauv08_v1.1_Primary000008F.ver1.0.g316500	GC6	0.336347			-
[truncated: 588 more rows]

## Sheet: Table S6
Table S6 List of genes with GO term Negative regulation of ABA-activated signaling pathway (GO:0009788)
[truncated: 63 more rows]

[truncated: 5 more sheets: Table S7, Table S8, Table S9, Table S10, Table S11]
